# Supplementary material for: Endoplasmic reticulum stress activates human IRE1α through reversible assembly of inactive dimers into small oligomers
Source: eLife. 2022 Jun 22;11:e74342. doi: 10.7554/eLife.74342 (PMC9217129; doi:10.7554/eLife.74342)
Supplement: Figure 1—source data 9. [file elife-74342-fig1-data9.zip]

Archive with 1 entries (1 files):
- Figure1-source_data_9-CHOP.tif
