# Supplementary material for: Endoplasmic reticulum stress activates human IRE1α through reversible assembly of inactive dimers into small oligomers
Source: eLife. 2022 Jun 22;11:e74342. doi: 10.7554/eLife.74342 (PMC9217129; doi:10.7554/eLife.74342)
Supplement: Supplementary file 2. [file elife-74342-supp2.zip]

Archive with 16 entries (15 files):
- pPW3760_IRE1-K599A-HaloTag-CMVd3.gb
- pPW3783_ER-GST-2xHaloTag-CMVd3.gb
- __MACOSX/
- __MACOSX/._pPW3783_ER-GST-2xHaloTag-CMVd3.gb
- pPW3762_IRE1_K121Y-HaloTag-CMVd3.gb
- pPW3763_IRE1dLKR-HaloTag-CMVd3.gb
- __MACOSX/._pPW3763_IRE1dLKR-HaloTag-CMVd3.gb
- pPW3754_IRE1cT-gRNA_hSpCas9.gb
- pPW3759_IRE1dLD-HaloTag-CMVd3.gb
- pPW3758_IRE1-HaloTag-CMVd3.gb
- pPW3756_ER-HaloTag-CMVd3.gb
- pPW3757_ER-2xHaloTag-CMVd3.gb
- pPW3755_IRE1a_Ct_HaloTag_HDR.gb
- pPW3761_IRE1_WLLI-GSGS-HaloTag-CMVd3.gb
- pPW3781_ER-GST-HaloTag-CMVd3.gb
- __MACOSX/._pPW3781_ER-GST-HaloTag-CMVd3.gb
