# Supplementary material for: Endoplasmic reticulum stress activates human IRE1α through reversible assembly of inactive dimers into small oligomers
Source: eLife. 2022 Jun 22;11:e74342. doi: 10.7554/eLife.74342 (PMC9217129; doi:10.7554/eLife.74342)
Supplement: Supplementary file 2. [file elife-74342-supp2.zip › pPW3762_IRE1_K121Y-HaloTag-CMVd3.gb]

LOCUS       pPW3762_IRE1_K121Y-Halo 7351 bp ds-DNA     circular     30-SEP-2021
DEFINITION  .
KEYWORDS    "marker:NeoR/KanR"                                                 
FEATURES             Location/Qualifiers
     promoter        61..105
                     /label="CMVd3 promoter"
                     /ApEinfo_revcolor=#c6c9d1
                     /ApEinfo_fwdcolor=#c6c9d1
     misc_feature    150..1478
                     /label="Lumenal"
                     /ApEinfo_revcolor=#b7e6d7
                     /ApEinfo_fwdcolor=#b7e6d7
     misc_feature    510..512
                     /label="K121Y"
                     /ApEinfo_revcolor=#b4abac
                     /ApEinfo_fwdcolor=#b4abac
     misc_feature    1479..1541
                     /label="TM"
                     /ApEinfo_revcolor=#ffef86
                     /ApEinfo_fwdcolor=#ffef86
     misc_feature    1554..1682
                     /label="Q Box"
                     /ApEinfo_revcolor=#ffef86
                     /ApEinfo_fwdcolor=#ffef86
     misc_feature    1683..1859
                     /label="S Box"
                     /ApEinfo_revcolor=#ff0000
                     /ApEinfo_fwdcolor=#ff0000
     misc_feature    1860..2645
                     /label="Kinase"
                     /ApEinfo_revcolor=#b4abac
                     /ApEinfo_fwdcolor=#b4abac
     misc_feature    2661..3014
                     /label="RNase"
                     /ApEinfo_revcolor=#85dae9
                     /ApEinfo_fwdcolor=#85dae9
     misc_feature    3015..3080
                     /label="Proline Rich Region"
                     /ApEinfo_revcolor=#b4abac
                     /ApEinfo_fwdcolor=#b4abac
     CDS             3081..3110
                     /label="10x GS # 4"
                     /ApEinfo_revcolor=#c6c9d1
                     /ApEinfo_fwdcolor=#c6c9d1
     CDS             3117..4007
                     /label="HaloTag Core"
                     /ApEinfo_revcolor=#4444ff
                     /ApEinfo_fwdcolor=#4444ff
     CDS             4008..4010
                     /label="STOP"
                     /ApEinfo_revcolor=#faac61
                     /ApEinfo_fwdcolor=#faac61
     polyA_signal    4139..4260
                     /label="SV40 poly(A) signal"
                     /ApEinfo_revcolor=#b4abac
                     /ApEinfo_fwdcolor=#b4abac
     rep_origin      complement(4267..4722)
                     /label="f1 ori"
                     /ApEinfo_revcolor=#ffef86
                     /ApEinfo_fwdcolor=#ffef86
     promoter        4749..4853
                     /label="AmpR promoter"
                     /ApEinfo_revcolor=#c6c9d1
                     /ApEinfo_fwdcolor=#c6c9d1
     promoter        4855..5212
                     /label="SV40 promoter"
                     /ApEinfo_revcolor=#c6c9d1
                     /ApEinfo_fwdcolor=#c6c9d1
     rep_origin      5063..5198
                     /label="SV40 ori"
                     /ApEinfo_revcolor=#ffef86
                     /ApEinfo_fwdcolor=#ffef86
     CDS             5247..6041
                     /label="NeoR/KanR"
                     /ApEinfo_revcolor=#b7e6d7
                     /ApEinfo_fwdcolor=#b7e6d7
     polyA_signal    6273..6320
                     /label="HSV TK poly(A) signal"
                     /ApEinfo_revcolor=#b4abac
                     /ApEinfo_fwdcolor=#b4abac
     rep_origin      6649..7237
                     /label="ori"
                     /ApEinfo_revcolor=#ffef86
                     /ApEinfo_fwdcolor=#ffef86
ORIGIN
        1 TAGTTATTAA TAGTAATCAA TTACGGGGTC ATTAGTTCAT AGCCCATATA TGGAGTTCCG
       61 ATGGGCGGTA GGCGTGTACG GTGGGAGGTC TATATAAGCA GAGCTGGTTT AGTGAACCGT
      121 CAGATCCGCT AGCGCTACCG GTCGCCACCA TGCCGGCCCG GCGGCTGCTG CTGCTGCTGA
      181 CGCTGCTGCT GCCCGGCCTC GGGATTTTTG GAAGTACCAG CACAGTGACG CTTCCTGAAA
      241 CCTTGTTGTT TGTGTCAACG CTGGATGGAA GTTTGCATGC TGTCAGCAAG AGGACAGGCT
      301 CAATCAAATG GACTTTAAAA GAAGATCCAG TCCTGCAGGT CCCAACACAT GTGGAAGAGC
      361 CTGCCTTTCT CCCAGATCCT AATGATGGCA GCCTGTATAC GCTTGGAAGC AAGAATAATG
      421 AAGGCCTGAC GAAACTTCCT TTTACCATCC CAGAATTGGT GCAGGCATCC CCATGCCGAA
      481 GTTCAGATGG AATCCTCTAC ATGGGTAAAT ACCAGGACAT CTGGTATGTT ATTGACCTCC
      541 TGACCGGAGA GAAGCAGCAG ACTTTGTCAT CGGCCTTTGC AGATAGTCTC TGCCCATCAA
      601 CCTCTCTTCT GTATCTTGGG CGAACAGAAT ACACCATCAC CATGTACGAC ACCAAAACCC
      661 GAGAGCTCCG GTGGAATGCC ACCTACTTTG ACTATGCGGC CTCACTGCCT GAGGACGACG
      721 TGGACTACAA GATGTCCCAC TTTGTGTCCA ATGGTGATGG GCTGGTGGTG ACTGTGGACA
      781 GTGAATCTGG GGACGTCCTG TGGATCCAAA ACTACGCCTC CCCTGTGGTG GCCTTTTATG
      841 TCTGGCAGCG GGAGGGTCTG AGGAAGGTGA TGCACATCAA TGTCGCTGTG GAGACCCTGC
      901 GCTATCTGAC CTTCATGTCT GGGGAGGTGG GGCGCATCAC AAAGTGGAAG TACCCGTTCC
      961 CCAAGGAGAC AGAGGCCAAG AGCAAGCTGA CGCCCACTCT GTATGTTGGG AAATACTCTA
     1021 CCAGCCTCTA TGCCTCTCCC TCAATGGTAC ACGAGGGGGT TGCTGTCGTG CCCCGCGGCA
     1081 GCACACTTCC TTTGCTGGAA GGGCCCCAGA CTGATGGCGT CACCATCGGG GACAAGGGGG
     1141 AGTGTGTGAT CACGCCCAGC ACGGACGTCA AGTTTGATCC CGGACTCAAA AGCAAGAACA
     1201 AGCTCAACTA CTTGAGGAAT TACTGGCTTC TGATAGGACA CCATGAAACC CCACTGTCTG
     1261 CGTCTACCAA GATGCTGGAG AGATTTCCCA ACAATCTACC CAAACATCGG GAAAATGTGA
     1321 TTCCTGCTGA TTCAGAGAAA AAGAGCTTTG AGGAAGTTAT CAACCTGGTT GACCAGACTT
     1381 CAGAAAACGC ACCTACCACC GTGTCTCGGG ATGTGGAGGA GAAGCCCGCC CATGCCCCTG
     1441 CCCGGCCCGA GGCCCCCGTG GACTCCATGC TTAAGGACAT GGCTACCATC ATCCTGAGCA
     1501 CCTTCCTGCT GATTGGCTGG GTGGCCTTCA TCATCACCTA TCCCCTGAGC ATGCATCAGC
     1561 AGCAGCAGCT CCAGCACCAG CAGTTCCAGA AGGAACTGGA GAAGATCCAG CTCCTGCAGC
     1621 AGCAGCAGCA GCAGCTGCCC TTCCACCCAC CTGGAGACAC GGCTCAGGAC GGCGAGCTCC
     1681 TGGACACGTC TGGCCCGTAC TCAGAGAGCT CGGGCACCAG CAGCCCCAGC ACGTCCCCCA
     1741 GGGCCTCCAA CCACTCGCTC TGCTCCGGCA GCTCTGCCTC CAAGGCTGGC AGCAGCCCCT
     1801 CCCTGGAACA AGACGATGGA GATGAGGAAA CCAGCGTGGT GATAGTTGGG AAAATTTCCT
     1861 TCTGTCCCAA GGATGTCCTG GGCCATGGAG CTGAGGGCAC AATTGTGTAC CGGGGCATGT
     1921 TTGACAACCG CGACGTGGCC GTGAAGAGGA TCCTCCCCGA GTGTTTTAGC TTCGCAGACC
     1981 GTGAGGTCCA GCTGTTGCGA GAATCGGATG AGCACCCGAA CGTGATCCGC TACTTCTGCA
     2041 CGGAGAAGGA CCGGCAATTC CAGTACATTG CCATCGAGCT GTGTGCAGCC ACCCTGCAAG
     2101 AGTATGTGGA GCAGAAGGAC TTTGCGCATC TCGGCCTGGA GCCCATCACC TTGCTGCAGC
     2161 AGACCACCTC GGGCCTGGCC CACCTCCACT CCCTCAACAT CGTTCACAGA GACCTAAAGC
     2221 CACACAACAT CCTCATATCC ATGCCCAATG CACACGGCAA GATCAAGGCC ATGATCTCCG
     2281 ACTTTGGCCT CTGCAAGAAG CTGGCAGTGG GCAGACACAG TTTCAGCCGC CGATCTGGGG
     2341 TGCCTGGCAC AGAAGGCTGG ATCGCTCCAG AGATGCTGAG CGAAGACTGT AAGGAGAACC
     2401 CTACCTACAC GGTGGACATC TTTTCTGCAG GCTGCGTCTT TTACTACGTA ATCTCTGAGG
     2461 GCAGCCACCC TTTTGGCAAG TCCCTGCAGC GGCAGGCCAA CATCCTCCTG GGTGCCTGCA
     2521 GCCTTGACTG CTTGCACCCA GAGAAGCACG AAGACGTCAT TGCACGTGAA TTGATAGAGA
     2581 AGATGATTGC GATGGATCCT CAGAAACGCC CCTCAGCGAA GCACGTGCTC AAACACCCGT
     2641 TCTTCTGGAG CCTAGAGAAG CAGCTCCAGT TCTTCCAGGA CGTGAGCGAC AGAATAGAAA
     2701 AGGAATCCCT GGATGGCCCG ATCGTGAAGC AGTTAGAGAG AGGCGGGAGA GCCGTGGTGA
     2761 AGATGGACTG GCGGGAGAAC ATCACTGTCC CCCTCCAGAC AGACCTGCGT AAATTCAGGA
     2821 CCTATAAAGG TGGTTCTGTC AGAGATCTCC TCCGAGCCAT GAGAAATAAG AAGCACCACT
     2881 ACCGGGAGCT GCCTGCAGAG GTGCGGGAGA CGCTGGGGTC CCTCCCCGAC GACTTCGTGT
     2941 GCTACTTCAC GTCTCGCTTC CCCCACCTCC TCGCACACAC CTACCGGGCC ATGGAGCTGT
     3001 GCAGCCACGA GAGACTCTTC CAGCCCTACT ACTTCCACGA GCCCCCAGAG CCCCAGCCCC
     3061 CAGTGACTCC AGACGCCCTC GGTGGAGGCG GTAGCGGAGG AGGTGGCTCT GTCGACATGG
     3121 CAGAAATCGG TACTGGCTTT CCATTCGACC CCCATTATGT GGAAGTCCTG GGCGAGCGCA
     3181 TGCACTACGT CGATGTTGGT CCGCGCGATG GCACCCCTGT GCTGTTCCTG CACGGTAACC
     3241 CGACCTCCTC CTACGTGTGG CGCAACATCA TCCCGCATGT TGCACCGACC CATCGCTGCA
     3301 TTGCTCCAGA CCTGATCGGT ATGGGCAAAT CCGACAAACC AGACCTGGGT TATTTCTTCG
     3361 ACGACCACGT CCGCTTCATG GATGCCTTCA TCGAAGCCCT GGGTCTGGAA GAGGTCGTCC
     3421 TGGTCATTCA CGACTGGGGC TCCGCTCTGG GTTTCCACTG GGCCAAGCGC AATCCAGAGC
     3481 GCGTCAAAGG TATTGCATTT ATGGAGTTCA TCCGCCCTAT CCCGACCTGG GACGAATGGC
     3541 CAGAATTTGC CCGCGAGACC TTCCAGGCCT TCCGCACCAC CGACGTCGGC CGCAAGCTGA
     3601 TCATCGATCA GAACGTTTTT ATCGAGGGTA CGCTGCCGAT GGGTGTCGTC CGCCCGCTGA
     3661 CTGAAGTCGA GATGGACCAT TACCGCGAGC CGTTCCTGAA TCCTGTTGAC CGCGAGCCAC
     3721 TGTGGCGCTT CCCAAACGAG CTGCCAATCG CCGGTGAGCC AGCGAACATC GTCGCGCTGG
     3781 TCGAAGAATA CATGGACTGG CTGCACCAGT CCCCTGTCCC GAAGCTGCTG TTCTGGGGCA
     3841 CCCCAGGCGT TCTGATCCCA CCGGCCGAAG CCGCTCGCCT GGCCAAAAGC CTGCCTAACT
     3901 GCAAGGCTGT GGACATCGGC CCGGGTCTGA ATCTGCTGCA AGAAGACAAC CCGGACCTGA
     3961 TCGGCAGCGA GATCGCGCGC TGGCTGTCGA CGCTCGAGAT TTCCGGCtaa GATCCACCGG
     4021 ATCTAGATAA CTGATCATAA TCAGCCATAC CACATTTGTA GAGGTTTTAC TTGCTTTAAA
     4081 AAACCTCCCA CACCTCCCCC TGAACCTGAA ACATAAAATG AATGCAATTG TTGTTGTTAA
     4141 CTTGTTTATT GCAGCTTATA ATGGTTACAA ATAAAGCAAT AGCATCACAA ATTTCACAAA
     4201 TAAAGCATTT TTTTCACTGC ATTCTAGTTG TGGTTTGTCC AAACTCATCA ATGTATCTTA
     4261 ACGCGTAAAT TGTAAGCGTT AATATTTTGT TAAAATTCGC GTTAAATTTT TGTTAAATCA
     4321 GCTCATTTTT TAACCAATAG GCCGAAATCG GCAAAATCCC TTATAAATCA AAAGAATAGA
     4381 CCGAGATAGG GTTGAGTGTT GTTCCAGTTT GGAACAAGAG TCCACTATTA AAGAACGTGG
     4441 ACTCCAACGT CAAAGGGCGA AAAACCGTCT ATCAGGGCGA TGGCCCACTA CGTGAACCAT
     4501 CACCCTAATC AAGTTTTTTG GGGTCGAGGT GCCGTAAAGC ACTAAATCGG AACCCTAAAG
     4561 GGAGCCCCCG ATTTAGAGCT TGACGGGGAA AGCCGGCGAA CGTGGCGAGA AAGGAAGGGA
     4621 AGAAAGCGAA AGGAGCGGGC GCTAGGGCGC TGGCAAGTGT AGCGGTCACG CTGCGCGTAA
     4681 CCACCACACC CGCCGCGCTT AATGCGCCGC TACAGGGCGC GTCAGGTGGC ACTTTTCGGG
     4741 GAAATGTGCG CGGAACCCCT ATTTGTTTAT TTTTCTAAAT ACATTCAAAT ATGTATCCGC
     4801 TCATGAGACA ATAACCCTGA TAAATGCTTC AATAATATTG AAAAAGGAAG AGTCCTGAGG
     4861 CGGAAAGAAC CAGCTGTGGA ATGTGTGTCA GTTAGGGTGT GGAAAGTCCC CAGGCTCCCC
     4921 AGCAGGCAGA AGTATGCAAA GCATGCATCT CAATTAGTCA GCAACCAGGT GTGGAAAGTC
     4981 CCCAGGCTCC CCAGCAGGCA GAAGTATGCA AAGCATGCAT CTCAATTAGT CAGCAACCAT
     5041 AGTCCCGCCC CTAACTCCGC CCATCCCGCC CCTAACTCCG CCCAGTTCCG CCCATTCTCC
     5101 GCCCCATGGC TGACTAATTT TTTTTATTTA TGCAGAGGCC GAGGCCGCCT CGGCCTCTGA
     5161 GCTATTCCAG AAGTAGTGAG GAGGCTTTTT TGGAGGCCTA GGCTTTTGCA AAGATCGATC
     5221 AAGAGACAGG ATGAGGATCG TTTCGCATGA TTGAACAAGA TGGATTGCAC GCAGGTTCTC
     5281 CGGCCGCTTG GGTGGAGAGG CTATTCGGCT ATGACTGGGC ACAACAGACA ATCGGCTGCT
     5341 CTGATGCCGC CGTGTTCCGG CTGTCAGCGC AGGGGCGCCC GGTTCTTTTT GTCAAGACCG
     5401 ACCTGTCCGG TGCCCTGAAT GAACTGCAAG ACGAGGCAGC GCGGCTATCG TGGCTGGCCA
     5461 CGACGGGCGT TCCTTGCGCA GCTGTGCTCG ACGTTGTCAC TGAAGCGGGA AGGGACTGGC
     5521 TGCTATTGGG CGAAGTGCCG GGGCAGGATC TCCTGTCATC TCACCTTGCT CCTGCCGAGA
     5581 AAGTATCCAT CATGGCTGAT GCAATGCGGC GGCTGCATAC GCTTGATCCG GCTACCTGCC
     5641 CATTCGACCA CCAAGCGAAA CATCGCATCG AGCGAGCACG TACTCGGATG GAAGCCGGTC
     5701 TTGTCGATCA GGATGATCTG GACGAAGAGC ATCAGGGGCT CGCGCCAGCC GAACTGTTCG
     5761 CCAGGCTCAA GGCGAGCATG CCCGACGGCG AGGATCTCGT CGTGACCCAT GGCGATGCCT
     5821 GCTTGCCGAA TATCATGGTG GAAAATGGCC GCTTTTCTGG ATTCATCGAC TGTGGCCGGC
     5881 TGGGTGTGGC GGACCGCTAT CAGGACATAG CGTTGGCTAC CCGTGATATT GCTGAAGAGC
     5941 TTGGCGGCGA ATGGGCTGAC CGCTTCCTCG TGCTTTACGG TATCGCCGCT CCCGATTCGC
     6001 AGCGCATCGC CTTCTATCGC CTTCTTGACG AGTTCTTCTG AGCGGGACTC TGGGGTTCGA
     6061 AATGACCGAC CAAGCGACGC CCAACCTGCC ATCACGAGAT TTCGATTCCA CCGCCGCCTT
     6121 CTATGAAAGG TTGGGCTTCG GAATCGTTTT CCGGGACGCC GGCTGGATGA TCCTCCAGCG
     6181 CGGGGATCTC ATGCTGGAGT TCTTCGCCCA CCCTAGGGGG AGGCTAACTG AAACACGGAA
     6241 GGAGACAATA CCGGAAGGAA CCCGCGCTAT GACGGCAATA AAAAGACAGA ATAAAACGCA
     6301 CGGTGTTGGG TCGTTTGTTC ATAAACGCGG GGTTCGGTCC CAGGGCTGGC ACTCTGTCGA
     6361 TACCCCACCG AGACCCCATT GGGGCCAATA CGCCCGCGTT TCTTCCTTTT CCCCACCCCA
     6421 CCCCCCAAGT TCGGGTGAAG GCCCAGGGCT CGCAGCCAAC GTCGGGGCGG CAGGCCCTGC
     6481 CATAGCCTCA GGTTACTCAT ATATACTTTA GATTGATTTA AAACTTCATT TTTAATTTAA
     6541 AAGGATCTAG GTGAAGATCC TTTTTGATAA TCTCATGACC AAAATCCCTT AACGTGAGTT
     6601 TTCGTTCCAC TGAGCGTCAG ACCCCGTAGA AAAGATCAAA GGATCTTCTT GAGATCCTTT
     6661 TTTTCTGCGC GTAATCTGCT GCTTGCAAAC AAAAAAACCA CCGCTACCAG CGGTGGTTTG
     6721 TTTGCCGGAT CAAGAGCTAC CAACTCTTTT TCCGAAGGTA ACTGGCTTCA GCAGAGCGCA
     6781 GATACCAAAT ACTGTCCTTC TAGTGTAGCC GTAGTTAGGC CACCACTTCA AGAACTCTGT
     6841 AGCACCGCCT ACATACCTCG CTCTGCTAAT CCTGTTACCA GTGGCTGCTG CCAGTGGCGA
     6901 TAAGTCGTGT CTTACCGGGT TGGACTCAAG ACGATAGTTA CCGGATAAGG CGCAGCGGTC
     6961 GGGCTGAACG GGGGGTTCGT GCACACAGCC CAGCTTGGAG CGAACGACCT ACACCGAACT
     7021 GAGATACCTA CAGCGTGAGC TATGAGAAAG CGCCACGCTT CCCGAAGGGA GAAAGGCGGA
     7081 CAGGTATCCG GTAAGCGGCA GGGTCGGAAC AGGAGAGCGC ACGAGGGAGC TTCCAGGGGG
     7141 AAACGCCTGG TATCTTTATA GTCCTGTCGG GTTTCGCCAC CTCTGACTTG AGCGTCGATT
     7201 TTTGTGATGC TCGTCAGGGG GGCGGAGCCT ATGGAAAAAC GCCAGCAACG CGGCCTTTTT
     7261 ACGGTTCCTG GCCTTTTGCT GGCCTTTTGC TCACATGTTC TTTCCTGCGT TATCCCCTGA
     7321 TTCTGTGGAT AACCGTATTA CCGCCATGCA T
//
