# Supplementary material for: Endoplasmic reticulum stress activates human IRE1α through reversible assembly of inactive dimers into small oligomers
Source: eLife. 2022 Jun 22;11:e74342. doi: 10.7554/eLife.74342 (PMC9217129; doi:10.7554/eLife.74342)
Supplement: Supplementary file 2. [file elife-74342-supp2.zip › pPW3763_IRE1dLKR-HaloTag-CMVd3.gb]

LOCUS       pPW3763_IRE1dLKR-HaloTa 5827 bp ds-DNA     circular     30-SEP-2021
DEFINITION  .
KEYWORDS    "marker:NeoR/KanR"                                                 
FEATURES             Location/Qualifiers
     promoter        61..105
                     /label="CMVd3 promoter"
                     /ApEinfo_revcolor=#c6c9d1
                     /ApEinfo_fwdcolor=#c6c9d1
     misc_feature    150..1478
                     /label="Lumenal"
                     /ApEinfo_revcolor=#b7e6d7
                     /ApEinfo_fwdcolor=#b7e6d7
     misc_feature    1479..1541
                     /label="TM"
                     /ApEinfo_revcolor=#ffef86
                     /ApEinfo_fwdcolor=#ffef86
     misc_feature    1554..1556
                     /label="Q Box"
                     /ApEinfo_revcolor=#ffef86
                     /ApEinfo_fwdcolor=#ffef86
     CDS             1557..1586
                     /label="10x GS # 4"
                     /ApEinfo_revcolor=#c6c9d1
                     /ApEinfo_fwdcolor=#c6c9d1
     CDS             1593..2483
                     /label="HaloTag Core"
                     /ApEinfo_revcolor=#4444ff
                     /ApEinfo_fwdcolor=#4444ff
     CDS             2484..2486
                     /label="STOP"
                     /ApEinfo_revcolor=#faac61
                     /ApEinfo_fwdcolor=#faac61
     polyA_signal    2615..2736
                     /label="SV40 poly(A) signal"
                     /ApEinfo_revcolor=#b4abac
                     /ApEinfo_fwdcolor=#b4abac
     rep_origin      complement(2743..3198)
                     /label="f1 ori"
                     /ApEinfo_revcolor=#ffef86
                     /ApEinfo_fwdcolor=#ffef86
     promoter        3225..3329
                     /label="AmpR promoter"
                     /ApEinfo_revcolor=#c6c9d1
                     /ApEinfo_fwdcolor=#c6c9d1
     promoter        3331..3688
                     /label="SV40 promoter"
                     /ApEinfo_revcolor=#c6c9d1
                     /ApEinfo_fwdcolor=#c6c9d1
     rep_origin      3539..3674
                     /label="SV40 ori"
                     /ApEinfo_revcolor=#ffef86
                     /ApEinfo_fwdcolor=#ffef86
     CDS             3723..4517
                     /label="NeoR/KanR"
                     /ApEinfo_revcolor=#b7e6d7
                     /ApEinfo_fwdcolor=#b7e6d7
     polyA_signal    4749..4796
                     /label="HSV TK poly(A) signal"
                     /ApEinfo_revcolor=#b4abac
                     /ApEinfo_fwdcolor=#b4abac
     rep_origin      5125..5713
                     /label="ori"
                     /ApEinfo_revcolor=#ffef86
                     /ApEinfo_fwdcolor=#ffef86
ORIGIN
        1 TAGTTATTAA TAGTAATCAA TTACGGGGTC ATTAGTTCAT AGCCCATATA TGGAGTTCCG
       61 ATGGGCGGTA GGCGTGTACG GTGGGAGGTC TATATAAGCA GAGCTGGTTT AGTGAACCGT
      121 CAGATCCGCT AGCGCTACCG GTCGCCACCA TGCCGGCCCG GCGGCTGCTG CTGCTGCTGA
      181 CGCTGCTGCT GCCCGGCCTC GGGATTTTTG GAAGTACCAG CACAGTGACG CTTCCTGAAA
      241 CCTTGTTGTT TGTGTCAACG CTGGATGGAA GTTTGCATGC TGTCAGCAAG AGGACAGGCT
      301 CAATCAAATG GACTTTAAAA GAAGATCCAG TCCTGCAGGT CCCAACACAT GTGGAAGAGC
      361 CTGCCTTTCT CCCAGATCCT AATGATGGCA GCCTGTATAC GCTTGGAAGC AAGAATAATG
      421 AAGGCCTGAC GAAACTTCCT TTTACCATCC CAGAATTGGT GCAGGCATCC CCATGCCGAA
      481 GTTCAGATGG AATCCTCTAC ATGGGTAAAA AGCAGGACAT CTGGTATGTT ATTGACCTCC
      541 TGACCGGAGA GAAGCAGCAG ACTTTGTCAT CGGCCTTTGC AGATAGTCTC TGCCCATCAA
      601 CCTCTCTTCT GTATCTTGGG CGAACAGAAT ACACCATCAC CATGTACGAC ACCAAAACCC
      661 GAGAGCTCCG GTGGAATGCC ACCTACTTTG ACTATGCGGC CTCACTGCCT GAGGACGACG
      721 TGGACTACAA GATGTCCCAC TTTGTGTCCA ATGGTGATGG GCTGGTGGTG ACTGTGGACA
      781 GTGAATCTGG GGACGTCCTG TGGATCCAAA ACTACGCCTC CCCTGTGGTG GCCTTTTATG
      841 TCTGGCAGCG GGAGGGTCTG AGGAAGGTGA TGCACATCAA TGTCGCTGTG GAGACCCTGC
      901 GCTATCTGAC CTTCATGTCT GGGGAGGTGG GGCGCATCAC AAAGTGGAAG TACCCGTTCC
      961 CCAAGGAGAC AGAGGCCAAG AGCAAGCTGA CGCCCACTCT GTATGTTGGG AAATACTCTA
     1021 CCAGCCTCTA TGCCTCTCCC TCAATGGTAC ACGAGGGGGT TGCTGTCGTG CCCCGCGGCA
     1081 GCACACTTCC TTTGCTGGAA GGGCCCCAGA CTGATGGCGT CACCATCGGG GACAAGGGGG
     1141 AGTGTGTGAT CACGCCCAGC ACGGACGTCA AGTTTGATCC CGGACTCAAA AGCAAGAACA
     1201 AGCTCAACTA CTTGAGGAAT TACTGGCTTC TGATAGGACA CCATGAAACC CCACTGTCTG
     1261 CGTCTACCAA GATGCTGGAG AGATTTCCCA ACAATCTACC CAAACATCGG GAAAATGTGA
     1321 TTCCTGCTGA TTCAGAGAAA AAGAGCTTTG AGGAAGTTAT CAACCTGGTT GACCAGACTT
     1381 CAGAAAACGC ACCTACCACC GTGTCTCGGG ATGTGGAGGA GAAGCCCGCC CATGCCCCTG
     1441 CCCGGCCCGA GGCCCCCGTG GACTCCATGC TTAAGGACAT GGCTACCATC ATCCTGAGCA
     1501 CCTTCCTGCT GATTGGCTGG GTGGCCTTCA TCATCACCTA TCCCCTGAGC ATGCATGGTG
     1561 GAGGCGGTAG CGGAGGAGGT GGCTCTGTCG ACATGGCAGA AATCGGTACT GGCTTTCCAT
     1621 TCGACCCCCA TTATGTGGAA GTCCTGGGCG AGCGCATGCA CTACGTCGAT GTTGGTCCGC
     1681 GCGATGGCAC CCCTGTGCTG TTCCTGCACG GTAACCCGAC CTCCTCCTAC GTGTGGCGCA
     1741 ACATCATCCC GCATGTTGCA CCGACCCATC GCTGCATTGC TCCAGACCTG ATCGGTATGG
     1801 GCAAATCCGA CAAACCAGAC CTGGGTTATT TCTTCGACGA CCACGTCCGC TTCATGGATG
     1861 CCTTCATCGA AGCCCTGGGT CTGGAAGAGG TCGTCCTGGT CATTCACGAC TGGGGCTCCG
     1921 CTCTGGGTTT CCACTGGGCC AAGCGCAATC CAGAGCGCGT CAAAGGTATT GCATTTATGG
     1981 AGTTCATCCG CCCTATCCCG ACCTGGGACG AATGGCCAGA ATTTGCCCGC GAGACCTTCC
     2041 AGGCCTTCCG CACCACCGAC GTCGGCCGCA AGCTGATCAT CGATCAGAAC GTTTTTATCG
     2101 AGGGTACGCT GCCGATGGGT GTCGTCCGCC CGCTGACTGA AGTCGAGATG GACCATTACC
     2161 GCGAGCCGTT CCTGAATCCT GTTGACCGCG AGCCACTGTG GCGCTTCCCA AACGAGCTGC
     2221 CAATCGCCGG TGAGCCAGCG AACATCGTCG CGCTGGTCGA AGAATACATG GACTGGCTGC
     2281 ACCAGTCCCC TGTCCCGAAG CTGCTGTTCT GGGGCACCCC AGGCGTTCTG ATCCCACCGG
     2341 CCGAAGCCGC TCGCCTGGCC AAAAGCCTGC CTAACTGCAA GGCTGTGGAC ATCGGCCCGG
     2401 GTCTGAATCT GCTGCAAGAA GACAACCCGG ACCTGATCGG CAGCGAGATC GCGCGCTGGC
     2461 TGTCGACGCT CGAGATTTCC GGCtaaGATC CACCGGATCT AGATAACTGA TCATAATCAG
     2521 CCATACCACA TTTGTAGAGG TTTTACTTGC TTTAAAAAAC CTCCCACACC TCCCCCTGAA
     2581 CCTGAAACAT AAAATGAATG CAATTGTTGT TGTTAACTTG TTTATTGCAG CTTATAATGG
     2641 TTACAAATAA AGCAATAGCA TCACAAATTT CACAAATAAA GCATTTTTTT CACTGCATTC
     2701 TAGTTGTGGT TTGTCCAAAC TCATCAATGT ATCTTAACGC GTAAATTGTA AGCGTTAATA
     2761 TTTTGTTAAA ATTCGCGTTA AATTTTTGTT AAATCAGCTC ATTTTTTAAC CAATAGGCCG
     2821 AAATCGGCAA AATCCCTTAT AAATCAAAAG AATAGACCGA GATAGGGTTG AGTGTTGTTC
     2881 CAGTTTGGAA CAAGAGTCCA CTATTAAAGA ACGTGGACTC CAACGTCAAA GGGCGAAAAA
     2941 CCGTCTATCA GGGCGATGGC CCACTACGTG AACCATCACC CTAATCAAGT TTTTTGGGGT
     3001 CGAGGTGCCG TAAAGCACTA AATCGGAACC CTAAAGGGAG CCCCCGATTT AGAGCTTGAC
     3061 GGGGAAAGCC GGCGAACGTG GCGAGAAAGG AAGGGAAGAA AGCGAAAGGA GCGGGCGCTA
     3121 GGGCGCTGGC AAGTGTAGCG GTCACGCTGC GCGTAACCAC CACACCCGCC GCGCTTAATG
     3181 CGCCGCTACA GGGCGCGTCA GGTGGCACTT TTCGGGGAAA TGTGCGCGGA ACCCCTATTT
     3241 GTTTATTTTT CTAAATACAT TCAAATATGT ATCCGCTCAT GAGACAATAA CCCTGATAAA
     3301 TGCTTCAATA ATATTGAAAA AGGAAGAGTC CTGAGGCGGA AAGAACCAGC TGTGGAATGT
     3361 GTGTCAGTTA GGGTGTGGAA AGTCCCCAGG CTCCCCAGCA GGCAGAAGTA TGCAAAGCAT
     3421 GCATCTCAAT TAGTCAGCAA CCAGGTGTGG AAAGTCCCCA GGCTCCCCAG CAGGCAGAAG
     3481 TATGCAAAGC ATGCATCTCA ATTAGTCAGC AACCATAGTC CCGCCCCTAA CTCCGCCCAT
     3541 CCCGCCCCTA ACTCCGCCCA GTTCCGCCCA TTCTCCGCCC CATGGCTGAC TAATTTTTTT
     3601 TATTTATGCA GAGGCCGAGG CCGCCTCGGC CTCTGAGCTA TTCCAGAAGT AGTGAGGAGG
     3661 CTTTTTTGGA GGCCTAGGCT TTTGCAAAGA TCGATCAAGA GACAGGATGA GGATCGTTTC
     3721 GCATGATTGA ACAAGATGGA TTGCACGCAG GTTCTCCGGC CGCTTGGGTG GAGAGGCTAT
     3781 TCGGCTATGA CTGGGCACAA CAGACAATCG GCTGCTCTGA TGCCGCCGTG TTCCGGCTGT
     3841 CAGCGCAGGG GCGCCCGGTT CTTTTTGTCA AGACCGACCT GTCCGGTGCC CTGAATGAAC
     3901 TGCAAGACGA GGCAGCGCGG CTATCGTGGC TGGCCACGAC GGGCGTTCCT TGCGCAGCTG
     3961 TGCTCGACGT TGTCACTGAA GCGGGAAGGG ACTGGCTGCT ATTGGGCGAA GTGCCGGGGC
     4021 AGGATCTCCT GTCATCTCAC CTTGCTCCTG CCGAGAAAGT ATCCATCATG GCTGATGCAA
     4081 TGCGGCGGCT GCATACGCTT GATCCGGCTA CCTGCCCATT CGACCACCAA GCGAAACATC
     4141 GCATCGAGCG AGCACGTACT CGGATGGAAG CCGGTCTTGT CGATCAGGAT GATCTGGACG
     4201 AAGAGCATCA GGGGCTCGCG CCAGCCGAAC TGTTCGCCAG GCTCAAGGCG AGCATGCCCG
     4261 ACGGCGAGGA TCTCGTCGTG ACCCATGGCG ATGCCTGCTT GCCGAATATC ATGGTGGAAA
     4321 ATGGCCGCTT TTCTGGATTC ATCGACTGTG GCCGGCTGGG TGTGGCGGAC CGCTATCAGG
     4381 ACATAGCGTT GGCTACCCGT GATATTGCTG AAGAGCTTGG CGGCGAATGG GCTGACCGCT
     4441 TCCTCGTGCT TTACGGTATC GCCGCTCCCG ATTCGCAGCG CATCGCCTTC TATCGCCTTC
     4501 TTGACGAGTT CTTCTGAGCG GGACTCTGGG GTTCGAAATG ACCGACCAAG CGACGCCCAA
     4561 CCTGCCATCA CGAGATTTCG ATTCCACCGC CGCCTTCTAT GAAAGGTTGG GCTTCGGAAT
     4621 CGTTTTCCGG GACGCCGGCT GGATGATCCT CCAGCGCGGG GATCTCATGC TGGAGTTCTT
     4681 CGCCCACCCT AGGGGGAGGC TAACTGAAAC ACGGAAGGAG ACAATACCGG AAGGAACCCG
     4741 CGCTATGACG GCAATAAAAA GACAGAATAA AACGCACGGT GTTGGGTCGT TTGTTCATAA
     4801 ACGCGGGGTT CGGTCCCAGG GCTGGCACTC TGTCGATACC CCACCGAGAC CCCATTGGGG
     4861 CCAATACGCC CGCGTTTCTT CCTTTTCCCC ACCCCACCCC CCAAGTTCGG GTGAAGGCCC
     4921 AGGGCTCGCA GCCAACGTCG GGGCGGCAGG CCCTGCCATA GCCTCAGGTT ACTCATATAT
     4981 ACTTTAGATT GATTTAAAAC TTCATTTTTA ATTTAAAAGG ATCTAGGTGA AGATCCTTTT
     5041 TGATAATCTC ATGACCAAAA TCCCTTAACG TGAGTTTTCG TTCCACTGAG CGTCAGACCC
     5101 CGTAGAAAAG ATCAAAGGAT CTTCTTGAGA TCCTTTTTTT CTGCGCGTAA TCTGCTGCTT
     5161 GCAAACAAAA AAACCACCGC TACCAGCGGT GGTTTGTTTG CCGGATCAAG AGCTACCAAC
     5221 TCTTTTTCCG AAGGTAACTG GCTTCAGCAG AGCGCAGATA CCAAATACTG TCCTTCTAGT
     5281 GTAGCCGTAG TTAGGCCACC ACTTCAAGAA CTCTGTAGCA CCGCCTACAT ACCTCGCTCT
     5341 GCTAATCCTG TTACCAGTGG CTGCTGCCAG TGGCGATAAG TCGTGTCTTA CCGGGTTGGA
     5401 CTCAAGACGA TAGTTACCGG ATAAGGCGCA GCGGTCGGGC TGAACGGGGG GTTCGTGCAC
     5461 ACAGCCCAGC TTGGAGCGAA CGACCTACAC CGAACTGAGA TACCTACAGC GTGAGCTATG
     5521 AGAAAGCGCC ACGCTTCCCG AAGGGAGAAA GGCGGACAGG TATCCGGTAA GCGGCAGGGT
     5581 CGGAACAGGA GAGCGCACGA GGGAGCTTCC AGGGGGAAAC GCCTGGTATC TTTATAGTCC
     5641 TGTCGGGTTT CGCCACCTCT GACTTGAGCG TCGATTTTTG TGATGCTCGT CAGGGGGGCG
     5701 GAGCCTATGG AAAAACGCCA GCAACGCGGC CTTTTTACGG TTCCTGGCCT TTTGCTGGCC
     5761 TTTTGCTCAC ATGTTCTTTC CTGCGTTATC CCCTGATTCT GTGGATAACC GTATTACCGC
     5821 CATGCAT
//
