# Supplementary material for: Endoplasmic reticulum stress activates human IRE1α through reversible assembly of inactive dimers into small oligomers
Source: eLife. 2022 Jun 22;11:e74342. doi: 10.7554/eLife.74342 (PMC9217129; doi:10.7554/eLife.74342)
Supplement: Supplementary file 2. [file elife-74342-supp2.zip › pPW3754_IRE1cT-gRNA_hSpCas9.gb]

LOCUS       pPW3754_IRE1cT-gRNA_hSp 8509 bp ds-DNA     circular     30-SEP-2021
DEFINITION  .
KEYWORDS    "marker:AmpR, AAV2 ITR"                                            
FEATURES             Location/Qualifiers
     source          1..8509
                     /label="source"
                     /ApEinfo_revcolor=#c6c9d1
                     /ApEinfo_fwdcolor=#c6c9d1
     promoter        1..249
                     /label="Human U6 Promoter"
                     /ApEinfo_revcolor=#c6c9d1
                     /ApEinfo_fwdcolor=#c6c9d1
     primer_bind     175..197
                     /label="oTT26"
                     /ApEinfo_revcolor=#a020f0
                     /ApEinfo_fwdcolor=#a020f0
     misc_feature    251..270
                     /label="IRE1 c-term targeting sequence"
                     /ApEinfo_revcolor=#b4abac
                     /ApEinfo_fwdcolor=#b4abac
     misc_RNA        271..346
                     /label="gRNA scaffold"
                     /ApEinfo_revcolor=#85dae9
                     /ApEinfo_fwdcolor=#85dae9
     misc_feature    347..352
                     /label="U6 terminator"
                     /ApEinfo_revcolor=#b4abac
                     /ApEinfo_fwdcolor=#b4abac
     misc_feature    443..1241
                     /label="CBh"
                     /ApEinfo_revcolor=#b4abac
                     /ApEinfo_fwdcolor=#b4abac
     promoter        730..1007
                     /label="chicken β-actin promoter"
                     /ApEinfo_revcolor=#c6c9d1
                     /ApEinfo_fwdcolor=#c6c9d1
     misc_feature    1248..1256
                     /label="Kozak"
                     /ApEinfo_revcolor=#b4abac
                     /ApEinfo_fwdcolor=#b4abac
     CDS             1257..1322
                     /label="3xFLAG"
                     /ApEinfo_revcolor=#ff9ccd
                     /ApEinfo_fwdcolor=#ff9ccd
     CDS             1329..1349
                     /label="SV40 NLS"
                     /ApEinfo_revcolor=#993366
                     /ApEinfo_fwdcolor=#993366
     CDS             1374..5474
                     /label="Cas9"
                     /ApEinfo_revcolor=#993366
                     /ApEinfo_fwdcolor=#993366
     CDS             5475..5522
                     /label="nucleoplasmin NLS"
                     /ApEinfo_revcolor=#993366
                     /ApEinfo_fwdcolor=#993366
     primer_bind     complement(5550..5567)
                     /label="BGHRpA-primer-Reverse"
                     /ApEinfo_revcolor=#a020f0
                     /ApEinfo_fwdcolor=#a020f0
     polyA_signal    5556..5763
                     /label="bGH poly(A) signal"
                     /ApEinfo_revcolor=#b4abac
                     /ApEinfo_fwdcolor=#b4abac
     repeat_region   5772..5912
                     /label="AAV2 ITR"
                     /ApEinfo_revcolor=#f8d3a9
                     /ApEinfo_fwdcolor=#f8d3a9
     rep_origin      5987..6442
                     /label="f1 ori"
                     /ApEinfo_revcolor=#ffef86
                     /ApEinfo_fwdcolor=#ffef86
     promoter        6724..6828
                     /label="AmpR promoter"
                     /ApEinfo_revcolor=#c6c9d1
                     /ApEinfo_fwdcolor=#c6c9d1
     CDS             6829..6897
                     /label="AmpR"
                     /ApEinfo_revcolor=#b7e6d7
                     /ApEinfo_fwdcolor=#b7e6d7
     CDS             6898..7689
                     /label="AmpR"
                     /ApEinfo_revcolor=#b7e6d7
                     /ApEinfo_fwdcolor=#b7e6d7
     rep_origin      7837..8504
                     /label="pUC ori"
                     /ApEinfo_revcolor=#ffef86
                     /ApEinfo_fwdcolor=#ffef86
ORIGIN
        1 gagggcctat ttcccatgat tccttcatat ttgcatatac gatacaaggc tgttagagag
       61 ataattggaa ttaatttgac tgtaaacaca aagatattag tacaaaatac gtgacgtaga
      121 aagtaataat ttcttgggta gtttgcagtt ttaaaattat gttttaaaat ggactatcat
      181 atgcttaccg taacttgaaa gtatttcgat ttcttggctt tatatatctt GTGGAAAGGA
      241 CGAAACACCG CTGGGGCCAC CAGAACAGAG gttttagagc taGAAAtagc aagttaaaat
      301 aaggctagtc cgttatcaac ttgaaaaagt ggcaccgagt cggtgcTTTT TTgttttaga
      361 gctagaaata gcaagttaaa ataaggctag tccgtTTTTa gcgcgtgcgc caattctgca
      421 gacaaatggc tctagaggta cccgttacat aacttacggt aaatggcccg cctggctgac
      481 cgcccaacga cccccgccca ttgacgtcaa tagtaacgcc aatagggact ttccattgac
      541 gtcaatgggt ggagtattta cggtaaactg cccacttggc agtacatcaa gtgtatcata
      601 tgccaagtac gccccctatt gacgtcaatg acggtaaatg gcccgcctgg cattGtgccc
      661 agtacatgac cttatgggac tttcctactt ggcagtacat ctacgtatta gtcatcgcta
      721 ttaccatggt cgaggtgagc cccacgttct gcttcactct ccccatctcc cccccctccc
      781 cacccccaat tttgtattta tttatttttt aattattttg tgcagcgatg ggggcggggg
      841 gggggggggg gcgcgcgcca ggcggggcgg ggcggggcga ggggcggggc ggggcgaggc
      901 ggagaggtgc ggcggcagcc aatcagagcg gcgcgctccg aaagtttcct tttatggcga
      961 ggcggcggcg gcggcggccc tataaaaagc gaagcgcgcg gcgggcggga gtcgctgcga
     1021 cgctgccttc gccccgtgcc ccgctccgcc gccgcctcgc gccgcccgcc ccggctctga
     1081 ctgaccgcgt tactcccaca ggtgagcggg cgggacggcc cttctcctcc gggctgtaat
     1141 tagctgagca agaggtaagg gtttaaggga tggttggttg gtggggtatt aatgtttaat
     1201 tacctggagc acctgcctga aatcactttt tttcaggttG Gaccggtgcc accATGGACT
     1261 ATAAGGACCA CGACGGAGAC TACAAGGATC ATGATATTGA TTACAAAGAC GATGACGATA
     1321 AGATGGCCCC AAAGAAGAAG CGGAAGGTCG GTATCCACGG AGTCCCAGCA GCCGACAAGA
     1381 AGTACAGCAT CGGCCTGGAC ATCGGCACCA ACTCTGTGGG CTGGGCCGTG ATCACCGACG
     1441 AGTACAAGGT GCCCAGCAAG AAATTCAAGG TGCTGGGCAA CACCGACCGG CACAGCATCA
     1501 AGAAGAACCT GATCGGAGCC CTGCTGTTCG ACAGCGGCGA AACAGCCGAG GCCACCCGGC
     1561 TGAAGAGAAC CGCCAGAAGA AGATACACCA GACGGAAGAA CCGGATCTGC TATCTGCAAG
     1621 AGATCTTCAG CAACGAGATG GCCAAGGTGG ACGACAGCTT CTTCCACAGA CTGGAAGAGT
     1681 CCTTCCTGGT GGAAGAGGAT AAGAAGCACG AGCGGCACCC CATCTTCGGC AACATCGTGG
     1741 ACGAGGTGGC CTACCACGAG AAGTACCCCA CCATCTACCA CCTGAGAAAG AAACTGGTGG
     1801 ACAGCACCGA CAAGGCCGAC CTGCGGCTGA TCTATCTGGC CCTGGCCCAC ATGATCAAGT
     1861 TCCGGGGCCA CTTCCTGATC GAGGGCGACC TGAACCCCGA CAACAGCGAC GTGGACAAGC
     1921 TGTTCATCCA GCTGGTGCAG ACCTACAACC AGCTGTTCGA GGAAAACCCC ATCAACGCCA
     1981 GCGGCGTGGA CGCCAAGGCC ATCCTGTCTG CCAGACTGAG CAAGAGCAGA CGGCTGGAAA
     2041 ATCTGATCGC CCAGCTGCCC GGCGAGAAGA AGAATGGCCT GTTCGGAAAC CTGATTGCCC
     2101 TGAGCCTGGG CCTGACCCCC AACTTCAAGA GCAACTTCGA CCTGGCCGAG GATGCCAAAC
     2161 TGCAGCTGAG CAAGGACACC TACGACGACG ACCTGGACAA CCTGCTGGCC CAGATCGGCG
     2221 ACCAGTACGC CGACCTGTTT CTGGCCGCCA AGAACCTGTC CGACGCCATC CTGCTGAGCG
     2281 ACATCCTGAG AGTGAACACC GAGATCACCA AGGCCCCCCT GAGCGCCTCT ATGATCAAGA
     2341 GATACGACGA GCACCACCAG GACCTGACCC TGCTGAAAGC TCTCGTGCGG CAGCAGCTGC
     2401 CTGAGAAGTA CAAAGAGATT TTCTTCGACC AGAGCAAGAA CGGCTACGCC GGCTACATTG
     2461 ACGGCGGAGC CAGCCAGGAA GAGTTCTACA AGTTCATCAA GCCCATCCTG GAAAAGATGG
     2521 ACGGCACCGA GGAACTGCTC GTGAAGCTGA ACAGAGAGGA CCTGCTGCGG AAGCAGCGGA
     2581 CCTTCGACAA CGGCAGCATC CCCCACCAGA TCCACCTGGG AGAGCTGCAC GCCATTCTGC
     2641 GGCGGCAGGA AGATTTTTAC CCATTCCTGA AGGACAACCG GGAAAAGATC GAGAAGATCC
     2701 TGACCTTCCG CATCCCCTAC TACGTGGGCC CTCTGGCCAG GGGAAACAGC AGATTCGCCT
     2761 GGATGACCAG AAAGAGCGAG GAAACCATCA CCCCCTGGAA CTTCGAGGAA GTGGTGGACA
     2821 AGGGCGCTTC CGCCCAGAGC TTCATCGAGC GGATGACCAA CTTCGATAAG AACCTGCCCA
     2881 ACGAGAAGGT GCTGCCCAAG CACAGCCTGC TGTACGAGTA CTTCACCGTG TATAACGAGC
     2941 TGACCAAAGT GAAATACGTG ACCGAGGGAA TGAGAAAGCC CGCCTTCCTG AGCGGCGAGC
     3001 AGAAAAAGGC CATCGTGGAC CTGCTGTTCA AGACCAACCG GAAAGTGACC GTGAAGCAGC
     3061 TGAAAGAGGA CTACTTCAAG AAAATCGAGT GCTTCGACTC CGTGGAAATC TCCGGCGTGG
     3121 AAGATCGGTT CAACGCCTCC CTGGGCACAT ACCACGATCT GCTGAAAATT ATCAAGGACA
     3181 AGGACTTCCT GGACAATGAG GAAAACGAGG ACATTCTGGA AGATATCGTG CTGACCCTGA
     3241 CACTGTTTGA GGACAGAGAG ATGATCGAGG AACGGCTGAA AACCTATGCC CACCTGTTCG
     3301 ACGACAAAGT GATGAAGCAG CTGAAGCGGC GGAGATACAC CGGCTGGGGC AGGCTGAGCC
     3361 GGAAGCTGAT CAACGGCATC CGGGACAAGC AGTCCGGCAA GACAATCCTG GATTTCCTGA
     3421 AGTCCGACGG CTTCGCCAAC AGAAACTTCA TGCAGCTGAT CCACGACGAC AGCCTGACCT
     3481 TTAAAGAGGA CATCCAGAAA GCCCAGGTGT CCGGCCAGGG CGATAGCCTG CACGAGCACA
     3541 TTGCCAATCT GGCCGGCAGC CCCGCCATTA AGAAGGGCAT CCTGCAGACA GTGAAGGTGG
     3601 TGGACGAGCT CGTGAAAGTG ATGGGCCGGC ACAAGCCCGA GAACATCGTG ATCGAAATGG
     3661 CCAGAGAGAA CCAGACCACC CAGAAGGGAC AGAAGAACAG CCGCGAGAGA ATGAAGCGGA
     3721 TCGAAGAGGG CATCAAAGAG CTGGGCAGCC AGATCCTGAA AGAACACCCC GTGGAAAACA
     3781 CCCAGCTGCA GAACGAGAAG CTGTACCTGT ACTACCTGCA GAATGGGCGG GATATGTACG
     3841 TGGACCAGGA ACTGGACATC AACCGGCTGT CCGACTACGA TGTGGACCAT ATCGTGCCTC
     3901 AGAGCTTTCT GAAGGACGAC TCCATCGACA ACAAGGTGCT GACCAGAAGC GACAAGAACC
     3961 GGGGCAAGAG CGACAACGTG CCCTCCGAAG AGGTCGTGAA GAAGATGAAG AACTACTGGC
     4021 GGCAGCTGCT GAACGCCAAG CTGATTACCC AGAGAAAGTT CGACAATCTG ACCAAGGCCG
     4081 AGAGAGGCGG CCTGAGCGAA CTGGATAAGG CCGGCTTCAT CAAGAGACAG CTGGTGGAAA
     4141 CCCGGCAGAT CACAAAGCAC GTGGCACAGA TCCTGGACTC CCGGATGAAC ACTAAGTACG
     4201 ACGAGAATGA CAAGCTGATC CGGGAAGTGA AAGTGATCAC CCTGAAGTCC AAGCTGGTGT
     4261 CCGATTTCCG GAAGGATTTC CAGTTTTACA AAGTGCGCGA GATCAACAAC TACCACCACG
     4321 CCCACGACGC CTACCTGAAC GCCGTCGTGG GAACCGCCCT GATCAAAAAG TACCCTAAGC
     4381 TGGAAAGCGA GTTCGTGTAC GGCGACTACA AGGTGTACGA CGTGCGGAAG ATGATCGCCA
     4441 AGAGCGAGCA GGAAATCGGC AAGGCTACCG CCAAGTACTT CTTCTACAGC AACATCATGA
     4501 ACTTTTTCAA GACCGAGATT ACCCTGGCCA ACGGCGAGAT CCGGAAGCGG CCTCTGATCG
     4561 AGACAAACGG CGAAACCGGG GAGATCGTGT GGGATAAGGG CCGGGATTTT GCCACCGTGC
     4621 GGAAAGTGCT GAGCATGCCC CAAGTGAATA TCGTGAAAAA GACCGAGGTG CAGACAGGCG
     4681 GCTTCAGCAA AGAGTCTATC CTGCCCAAGA GGAACAGCGA TAAGCTGATC GCCAGAAAGA
     4741 AGGACTGGGA CCCTAAGAAG TACGGCGGCT TCGACAGCCC CACCGTGGCC TATTCTGTGC
     4801 TGGTGGTGGC CAAAGTGGAA AAGGGCAAGT CCAAGAAACT GAAGAGTGTG AAAGAGCTGC
     4861 TGGGGATCAC CATCATGGAA AGAAGCAGCT TCGAGAAGAA TCCCATCGAC TTTCTGGAAG
     4921 CCAAGGGCTA CAAAGAAGTG AAAAAGGACC TGATCATCAA GCTGCCTAAG TACTCCCTGT
     4981 TCGAGCTGGA AAACGGCCGG AAGAGAATGC TGGCCTCTGC CGGCGAACTG CAGAAGGGAA
     5041 ACGAACTGGC CCTGCCCTCC AAATATGTGA ACTTCCTGTA CCTGGCCAGC CACTATGAGA
     5101 AGCTGAAGGG CTCCCCCGAG GATAATGAGC AGAAACAGCT GTTTGTGGAA CAGCACAAGC
     5161 ACTACCTGGA CGAGATCATC GAGCAGATCA GCGAGTTCTC CAAGAGAGTG ATCCTGGCCG
     5221 ACGCTAATCT GGACAAAGTG CTGTCCGCCT ACAACAAGCA CCGGGATAAG CCCATCAGAG
     5281 AGCAGGCCGA GAATATCATC CACCTGTTTA CCCTGACCAA TCTGGGAGCC CCTGCCGCCT
     5341 TCAAGTACTT TGACACCACC ATCGACCGGA AGAGGTACAC CAGCACCAAA GAGGTGCTGG
     5401 ACGCCACCCT GATCCACCAG AGCATCACCG GCCTGTACGA GACACGGATC GACCTGTCTC
     5461 AGCTGGGAGG CGACAAAAGG CCGGCGGCCA CGAAAAAGGC CGGCCAGGCA AAAAAGAAAA
     5521 AGtaagaatt cCTAGAGCTC GCTGATCAGC CTCGACTGTG CCTTCTAGTT GCCAGCCATC
     5581 TGTTGTTTGC CCCTCCCCCG TGCCTTCCTT GACCCTGGAA GGTGCCACTC CCACTGTCCT
     5641 TTCCTAATAA AATGAGGAAA TTGCATCGCA TTGTCTGAGT AGGTGTCATT CTATTCTGGG
     5701 GGGTGGGGTG GGGCAGGACA GCAAGGGGGA GGATTGGGAA GAgAATAGCA GGCATGCTGG
     5761 GGAgcggccg caggaacccc tagtgatgga gttggccact ccctctctgc gcgctcgctc
     5821 gctcactgag gccgggcgac caaaggtcgc ccgacgcccg ggctttgccc gggcggcctc
     5881 agtgagcgag cgagcgcgca gctgcctgca ggggcgcctg atgcggtatt ttctccttac
     5941 gcatctgtgc ggtatttcac accgcatacg tcaaagcaac catagtacgc gccctgtagc
     6001 ggcgcattaa gcgcggcggg tgtggtggtt acgcgcagcg tgaccgctac acttgccagc
     6061 gccctagcgc ccgctccttt cgctttcttc ccttcctttc tcgccacgtt cgccggcttt
     6121 ccccgtcaag ctctaaatcg ggggctccct ttagggttcc gatttagtgc tttacggcac
     6181 ctcgacccca aaaaacttga tttgggtgat ggttcacgta gtgggccatc gccctgatag
     6241 acggtttttc gccctttgac gttggagtcc acgttcttta atagtggact cttgttccaa
     6301 actggaacaa cactcaaccc tatctcgggc tattcttttg atttataagg gattttgccg
     6361 atttcggcct attggttaaa aaatgagctg atttaacaaa aatttaacgc gaattttaac
     6421 aaaatattaa cgtttacaat tttatggtgc actctcagta caatctgctc tgatgccgca
     6481 tagttaagcc agccccgaca cccgccaaca cccgctgacg cgccctgacg ggcttgtctg
     6541 ctcccggcat ccgcttacag acaagctgtg accgtctccg ggagctgcat gtgtcagagg
     6601 ttttcaccgt catcaccgaa acgcgcgaga cgaaagggcc tcgtgatacg cctattttta
     6661 taggttaatg tcatgataat aatggtttct tagacgtcag gtggcacttt tcggggaaat
     6721 gtgcgcggaa cccctatttg tttatttttc taaatacatt caaatatgta tccgctcatg
     6781 agacaataac cctgataaat gcttcaataa tattgaaaaa ggaagagtat gagtattcaa
     6841 catttccgtg tcgcccttat tccctttttt gcggcatttt gccttcctgt ttttgctcac
     6901 ccagaaacgc tggtgaaagt aaaagatgct gaagatcagt tgggtgcacg agtgggttac
     6961 atcgaactgg atctcaacag cggtaagatc cttgagagtt ttcgccccga agaacgtttt
     7021 ccaatgatga gcacttttaa agttctgcta tgtggcgcgg tattatcccg tattgacgcc
     7081 gggcaagagc aactcggtcg ccgcatacac tattctcaga atgacttggt tgagtactca
     7141 ccagtcacag aaaagcatct tacggatggc atgacagtaa gagaattatg cagtgctgcc
     7201 ataaccatga gtgataacac tgcggccaac ttacttctga caacgatcgg aggaccgaag
     7261 gagctaaccg cttttttgca caacatgggg gatcatgtaa ctcgccttga tcgttgggaa
     7321 ccggagctga atgaagccat accaaacgac gagcgtgaca ccacgatgcc tgtagcaatg
     7381 gcaacaacgt tgcgcaaact attaactggc gaactactta ctctagcttc ccggcaacaa
     7441 ttaatagact ggatggaggc ggataaagtt gcaggaccac ttctgcgctc ggcccttccg
     7501 gctggctggt ttattgctga taaatctgga gccggtgagc gtggaagccg cggtatcatt
     7561 gcagcactgg ggccagatgg taagccctcc cgtatcgtag ttatctacac gacggggagt
     7621 caggcaacta tggatgaacg aaatagacag atcgctgaga taggtgcctc actgattaag
     7681 cattggtaac tgtcagacca agtttactca tatatacttt agattgattt aaaacttcat
     7741 ttttaattta aaaggatcta ggtgaagatc ctttttgata atctcatgac caaaatccct
     7801 taacgtgagt tttcgttcca ctgagcgtca gaccccgtag aaaagatcaa aggatcttct
     7861 tgagatcctt tttttctgcg cgtaatctgc tgcttgcaaa caaaaaaacc accgctacca
     7921 gcggtggttt gtttgccgga tcaagagcta ccaactcttt ttccgaaggt aactggcttc
     7981 agcagagcgc agataccaaa tactgtcctt ctagtgtagc cgtagttagg ccaccacttc
     8041 aagaactctg tagcaccgcc tacatacctc gctctgctaa tcctgttacc agtggctgct
     8101 gccagtggcg ataagtcgtg tcttaccggg ttggactcaa gacgatagtt accggataag
     8161 gcgcagcggt cgggctgaac ggggggttcg tgcacacagc ccagcttgga gcgaacgacc
     8221 tacaccgaac tgagatacct acagcgtgag ctatgagaaa gcgccacgct tcccgaaggg
     8281 agaaaggcgg acaggtatcc ggtaagcggc agggtcggaa caggagagcg cacgagggag
     8341 cttccagggg gaaacgcctg gtatctttat agtcctgtcg ggtttcgcca cctctgactt
     8401 gagcgtcgat ttttgtgatg ctcgtcaggg gggcggagcc tatggaaaaa cgccagcaac
     8461 gcggcctttt tacggttcct ggccttttgc tggccttttg ctcacatgt
//
