# Supplementary material for: Endoplasmic reticulum stress activates human IRE1α through reversible assembly of inactive dimers into small oligomers
Source: eLife. 2022 Jun 22;11:e74342. doi: 10.7554/eLife.74342 (PMC9217129; doi:10.7554/eLife.74342)
Supplement: Supplementary file 2. [file elife-74342-supp2.zip › pPW3759_IRE1dLD-HaloTag-CMVd3.gb]

LOCUS       pPW3759_IRE1dLD-HaloTag 6100 bp ds-DNA     circular     30-SEP-2021
DEFINITION  .
KEYWORDS    "marker:NeoR/KanR"                                                 
FEATURES             Location/Qualifiers
     promoter        61..105
                     /label="CMVd3 promoter"
                     /ApEinfo_revcolor=#c6c9d1
                     /ApEinfo_fwdcolor=#c6c9d1
     misc_feature    150..227
                     /label="Lumenal"
                     /ApEinfo_revcolor=#b7e6d7
                     /ApEinfo_fwdcolor=#b7e6d7
     misc_feature    228..290
                     /label="TM"
                     /ApEinfo_revcolor=#ffef86
                     /ApEinfo_fwdcolor=#ffef86
     misc_feature    303..431
                     /label="Q Box"
                     /ApEinfo_revcolor=#ffef86
                     /ApEinfo_fwdcolor=#ffef86
     misc_feature    432..608
                     /label="S Box"
                     /ApEinfo_revcolor=#ff0000
                     /ApEinfo_fwdcolor=#ff0000
     misc_feature    609..1394
                     /label="Kinase"
                     /ApEinfo_revcolor=#b4abac
                     /ApEinfo_fwdcolor=#b4abac
     misc_feature    1410..1763
                     /label="RNase"
                     /ApEinfo_revcolor=#85dae9
                     /ApEinfo_fwdcolor=#85dae9
     misc_feature    1764..1829
                     /label="Proline Rich Region"
                     /ApEinfo_revcolor=#b4abac
                     /ApEinfo_fwdcolor=#b4abac
     CDS             1830..1859
                     /label="10x GS # 4"
                     /ApEinfo_revcolor=#c6c9d1
                     /ApEinfo_fwdcolor=#c6c9d1
     CDS             1866..2756
                     /label="HaloTag Core"
                     /ApEinfo_revcolor=#4444ff
                     /ApEinfo_fwdcolor=#4444ff
     CDS             2757..2759
                     /label="STOP"
                     /ApEinfo_revcolor=#faac61
                     /ApEinfo_fwdcolor=#faac61
     polyA_signal    2888..3009
                     /label="SV40 poly(A) signal"
                     /ApEinfo_revcolor=#b4abac
                     /ApEinfo_fwdcolor=#b4abac
     rep_origin      complement(3016..3471)
                     /label="f1 ori"
                     /ApEinfo_revcolor=#ffef86
                     /ApEinfo_fwdcolor=#ffef86
     promoter        3498..3602
                     /label="AmpR promoter"
                     /ApEinfo_revcolor=#c6c9d1
                     /ApEinfo_fwdcolor=#c6c9d1
     promoter        3604..3961
                     /label="SV40 promoter"
                     /ApEinfo_revcolor=#c6c9d1
                     /ApEinfo_fwdcolor=#c6c9d1
     rep_origin      3812..3947
                     /label="SV40 ori"
                     /ApEinfo_revcolor=#ffef86
                     /ApEinfo_fwdcolor=#ffef86
     CDS             3996..4790
                     /label="NeoR/KanR"
                     /ApEinfo_revcolor=#b7e6d7
                     /ApEinfo_fwdcolor=#b7e6d7
     polyA_signal    5022..5069
                     /label="HSV TK poly(A) signal"
                     /ApEinfo_revcolor=#b4abac
                     /ApEinfo_fwdcolor=#b4abac
     rep_origin      5398..5986
                     /label="ori"
                     /ApEinfo_revcolor=#ffef86
                     /ApEinfo_fwdcolor=#ffef86
ORIGIN
        1 TAGTTATTAA TAGTAATCAA TTACGGGGTC ATTAGTTCAT AGCCCATATA TGGAGTTCCG
       61 ATGGGCGGTA GGCGTGTACG GTGGGAGGTC TATATAAGCA GAGCTGGTTT AGTGAACCGT
      121 CAGATCCGCT AGCGCTACCG GTCGCCACCA TGCCGGCCCG GCGGCTGCTG CTGCTGCTGA
      181 CGCTGCTGCT GCCCGGCCTC GGGATTTTTG GAAGTATGCT TAAGGACATG GCTACCATCA
      241 TCCTGAGCAC CTTCCTGCTG ATTGGCTGGG TGGCCTTCAT CATCACCTAT CCCCTGAGCA
      301 TGCATCAGCA GCAGCAGCTC CAGCACCAGC AGTTCCAGAA GGAACTGGAG AAGATCCAGC
      361 TCCTGCAGCA GCAGCAGCAG CAGCTGCCCT TCCACCCACC TGGAGACACG GCTCAGGACG
      421 GCGAGCTCCT GGACACGTCT GGCCCGTACT CAGAGAGCTC GGGCACCAGC AGCCCCAGCA
      481 CGTCCCCCAG GGCCTCCAAC CACTCGCTCT GCTCCGGCAG CTCTGCCTCC AAGGCTGGCA
      541 GCAGCCCCTC CCTGGAACAA GACGATGGAG ATGAGGAAAC CAGCGTGGTG ATAGTTGGGA
      601 AAATTTCCTT CTGTCCCAAG GATGTCCTGG GCCATGGAGC TGAGGGCACA ATTGTGTACC
      661 GGGGCATGTT TGACAACCGC GACGTGGCCG TGAAGAGGAT CCTCCCCGAG TGTTTTAGCT
      721 TCGCAGACCG TGAGGTCCAG CTGTTGCGAG AATCGGATGA GCACCCGAAC GTGATCCGCT
      781 ACTTCTGCAC GGAGAAGGAC CGGCAATTCC AGTACATTGC CATCGAGCTG TGTGCAGCCA
      841 CCCTGCAAGA GTATGTGGAG CAGAAGGACT TTGCGCATCT CGGCCTGGAG CCCATCACCT
      901 TGCTGCAGCA GACCACCTCG GGCCTGGCCC ACCTCCACTC CCTCAACATC GTTCACAGAG
      961 ACCTAAAGCC ACACAACATC CTCATATCCA TGCCCAATGC ACACGGCAAG ATCAAGGCCA
     1021 TGATCTCCGA CTTTGGCCTC TGCAAGAAGC TGGCAGTGGG CAGACACAGT TTCAGCCGCC
     1081 GATCTGGGGT GCCTGGCACA GAAGGCTGGA TCGCTCCAGA GATGCTGAGC GAAGACTGTA
     1141 AGGAGAACCC TACCTACACG GTGGACATCT TTTCTGCAGG CTGCGTCTTT TACTACGTAA
     1201 TCTCTGAGGG CAGCCACCCT TTTGGCAAGT CCCTGCAGCG GCAGGCCAAC ATCCTCCTGG
     1261 GTGCCTGCAG CCTTGACTGC TTGCACCCAG AGAAGCACGA AGACGTCATT GCACGTGAAT
     1321 TGATAGAGAA GATGATTGCG ATGGATCCTC AGAAACGCCC CTCAGCGAAG CACGTGCTCA
     1381 AACACCCGTT CTTCTGGAGC CTAGAGAAGC AGCTCCAGTT CTTCCAGGAC GTGAGCGACA
     1441 GAATAGAAAA GGAATCCCTG GATGGCCCGA TCGTGAAGCA GTTAGAGAGA GGCGGGAGAG
     1501 CCGTGGTGAA GATGGACTGG CGGGAGAACA TCACTGTCCC CCTCCAGACA GACCTGCGTA
     1561 AATTCAGGAC CTATAAAGGT GGTTCTGTCA GAGATCTCCT CCGAGCCATG AGAAATAAGA
     1621 AGCACCACTA CCGGGAGCTG CCTGCAGAGG TGCGGGAGAC GCTGGGGTCC CTCCCCGACG
     1681 ACTTCGTGTG CTACTTCACG TCTCGCTTCC CCCACCTCCT CGCACACACC TACCGGGCCA
     1741 TGGAGCTGTG CAGCCACGAG AGACTCTTCC AGCCCTACTA CTTCCACGAG CCCCCAGAGC
     1801 CCCAGCCCCC AGTGACTCCA GACGCCCTCG GTGGAGGCGG TAGCGGAGGA GGTGGCTCTG
     1861 TCGACATGGC AGAAATCGGT ACTGGCTTTC CATTCGACCC CCATTATGTG GAAGTCCTGG
     1921 GCGAGCGCAT GCACTACGTC GATGTTGGTC CGCGCGATGG CACCCCTGTG CTGTTCCTGC
     1981 ACGGTAACCC GACCTCCTCC TACGTGTGGC GCAACATCAT CCCGCATGTT GCACCGACCC
     2041 ATCGCTGCAT TGCTCCAGAC CTGATCGGTA TGGGCAAATC CGACAAACCA GACCTGGGTT
     2101 ATTTCTTCGA CGACCACGTC CGCTTCATGG ATGCCTTCAT CGAAGCCCTG GGTCTGGAAG
     2161 AGGTCGTCCT GGTCATTCAC GACTGGGGCT CCGCTCTGGG TTTCCACTGG GCCAAGCGCA
     2221 ATCCAGAGCG CGTCAAAGGT ATTGCATTTA TGGAGTTCAT CCGCCCTATC CCGACCTGGG
     2281 ACGAATGGCC AGAATTTGCC CGCGAGACCT TCCAGGCCTT CCGCACCACC GACGTCGGCC
     2341 GCAAGCTGAT CATCGATCAG AACGTTTTTA TCGAGGGTAC GCTGCCGATG GGTGTCGTCC
     2401 GCCCGCTGAC TGAAGTCGAG ATGGACCATT ACCGCGAGCC GTTCCTGAAT CCTGTTGACC
     2461 GCGAGCCACT GTGGCGCTTC CCAAACGAGC TGCCAATCGC CGGTGAGCCA GCGAACATCG
     2521 TCGCGCTGGT CGAAGAATAC ATGGACTGGC TGCACCAGTC CCCTGTCCCG AAGCTGCTGT
     2581 TCTGGGGCAC CCCAGGCGTT CTGATCCCAC CGGCCGAAGC CGCTCGCCTG GCCAAAAGCC
     2641 TGCCTAACTG CAAGGCTGTG GACATCGGCC CGGGTCTGAA TCTGCTGCAA GAAGACAACC
     2701 CGGACCTGAT CGGCAGCGAG ATCGCGCGCT GGCTGTCGAC GCTCGAGATT TCCGGCtaaG
     2761 ATCCACCGGA TCTAGATAAC TGATCATAAT CAGCCATACC ACATTTGTAG AGGTTTTACT
     2821 TGCTTTAAAA AACCTCCCAC ACCTCCCCCT GAACCTGAAA CATAAAATGA ATGCAATTGT
     2881 TGTTGTTAAC TTGTTTATTG CAGCTTATAA TGGTTACAAA TAAAGCAATA GCATCACAAA
     2941 TTTCACAAAT AAAGCATTTT TTTCACTGCA TTCTAGTTGT GGTTTGTCCA AACTCATCAA
     3001 TGTATCTTAA CGCGTAAATT GTAAGCGTTA ATATTTTGTT AAAATTCGCG TTAAATTTTT
     3061 GTTAAATCAG CTCATTTTTT AACCAATAGG CCGAAATCGG CAAAATCCCT TATAAATCAA
     3121 AAGAATAGAC CGAGATAGGG TTGAGTGTTG TTCCAGTTTG GAACAAGAGT CCACTATTAA
     3181 AGAACGTGGA CTCCAACGTC AAAGGGCGAA AAACCGTCTA TCAGGGCGAT GGCCCACTAC
     3241 GTGAACCATC ACCCTAATCA AGTTTTTTGG GGTCGAGGTG CCGTAAAGCA CTAAATCGGA
     3301 ACCCTAAAGG GAGCCCCCGA TTTAGAGCTT GACGGGGAAA GCCGGCGAAC GTGGCGAGAA
     3361 AGGAAGGGAA GAAAGCGAAA GGAGCGGGCG CTAGGGCGCT GGCAAGTGTA GCGGTCACGC
     3421 TGCGCGTAAC CACCACACCC GCCGCGCTTA ATGCGCCGCT ACAGGGCGCG TCAGGTGGCA
     3481 CTTTTCGGGG AAATGTGCGC GGAACCCCTA TTTGTTTATT TTTCTAAATA CATTCAAATA
     3541 TGTATCCGCT CATGAGACAA TAACCCTGAT AAATGCTTCA ATAATATTGA AAAAGGAAGA
     3601 GTCCTGAGGC GGAAAGAACC AGCTGTGGAA TGTGTGTCAG TTAGGGTGTG GAAAGTCCCC
     3661 AGGCTCCCCA GCAGGCAGAA GTATGCAAAG CATGCATCTC AATTAGTCAG CAACCAGGTG
     3721 TGGAAAGTCC CCAGGCTCCC CAGCAGGCAG AAGTATGCAA AGCATGCATC TCAATTAGTC
     3781 AGCAACCATA GTCCCGCCCC TAACTCCGCC CATCCCGCCC CTAACTCCGC CCAGTTCCGC
     3841 CCATTCTCCG CCCCATGGCT GACTAATTTT TTTTATTTAT GCAGAGGCCG AGGCCGCCTC
     3901 GGCCTCTGAG CTATTCCAGA AGTAGTGAGG AGGCTTTTTT GGAGGCCTAG GCTTTTGCAA
     3961 AGATCGATCA AGAGACAGGA TGAGGATCGT TTCGCATGAT TGAACAAGAT GGATTGCACG
     4021 CAGGTTCTCC GGCCGCTTGG GTGGAGAGGC TATTCGGCTA TGACTGGGCA CAACAGACAA
     4081 TCGGCTGCTC TGATGCCGCC GTGTTCCGGC TGTCAGCGCA GGGGCGCCCG GTTCTTTTTG
     4141 TCAAGACCGA CCTGTCCGGT GCCCTGAATG AACTGCAAGA CGAGGCAGCG CGGCTATCGT
     4201 GGCTGGCCAC GACGGGCGTT CCTTGCGCAG CTGTGCTCGA CGTTGTCACT GAAGCGGGAA
     4261 GGGACTGGCT GCTATTGGGC GAAGTGCCGG GGCAGGATCT CCTGTCATCT CACCTTGCTC
     4321 CTGCCGAGAA AGTATCCATC ATGGCTGATG CAATGCGGCG GCTGCATACG CTTGATCCGG
     4381 CTACCTGCCC ATTCGACCAC CAAGCGAAAC ATCGCATCGA GCGAGCACGT ACTCGGATGG
     4441 AAGCCGGTCT TGTCGATCAG GATGATCTGG ACGAAGAGCA TCAGGGGCTC GCGCCAGCCG
     4501 AACTGTTCGC CAGGCTCAAG GCGAGCATGC CCGACGGCGA GGATCTCGTC GTGACCCATG
     4561 GCGATGCCTG CTTGCCGAAT ATCATGGTGG AAAATGGCCG CTTTTCTGGA TTCATCGACT
     4621 GTGGCCGGCT GGGTGTGGCG GACCGCTATC AGGACATAGC GTTGGCTACC CGTGATATTG
     4681 CTGAAGAGCT TGGCGGCGAA TGGGCTGACC GCTTCCTCGT GCTTTACGGT ATCGCCGCTC
     4741 CCGATTCGCA GCGCATCGCC TTCTATCGCC TTCTTGACGA GTTCTTCTGA GCGGGACTCT
     4801 GGGGTTCGAA ATGACCGACC AAGCGACGCC CAACCTGCCA TCACGAGATT TCGATTCCAC
     4861 CGCCGCCTTC TATGAAAGGT TGGGCTTCGG AATCGTTTTC CGGGACGCCG GCTGGATGAT
     4921 CCTCCAGCGC GGGGATCTCA TGCTGGAGTT CTTCGCCCAC CCTAGGGGGA GGCTAACTGA
     4981 AACACGGAAG GAGACAATAC CGGAAGGAAC CCGCGCTATG ACGGCAATAA AAAGACAGAA
     5041 TAAAACGCAC GGTGTTGGGT CGTTTGTTCA TAAACGCGGG GTTCGGTCCC AGGGCTGGCA
     5101 CTCTGTCGAT ACCCCACCGA GACCCCATTG GGGCCAATAC GCCCGCGTTT CTTCCTTTTC
     5161 CCCACCCCAC CCCCCAAGTT CGGGTGAAGG CCCAGGGCTC GCAGCCAACG TCGGGGCGGC
     5221 AGGCCCTGCC ATAGCCTCAG GTTACTCATA TATACTTTAG ATTGATTTAA AACTTCATTT
     5281 TTAATTTAAA AGGATCTAGG TGAAGATCCT TTTTGATAAT CTCATGACCA AAATCCCTTA
     5341 ACGTGAGTTT TCGTTCCACT GAGCGTCAGA CCCCGTAGAA AAGATCAAAG GATCTTCTTG
     5401 AGATCCTTTT TTTCTGCGCG TAATCTGCTG CTTGCAAACA AAAAAACCAC CGCTACCAGC
     5461 GGTGGTTTGT TTGCCGGATC AAGAGCTACC AACTCTTTTT CCGAAGGTAA CTGGCTTCAG
     5521 CAGAGCGCAG ATACCAAATA CTGTCCTTCT AGTGTAGCCG TAGTTAGGCC ACCACTTCAA
     5581 GAACTCTGTA GCACCGCCTA CATACCTCGC TCTGCTAATC CTGTTACCAG TGGCTGCTGC
     5641 CAGTGGCGAT AAGTCGTGTC TTACCGGGTT GGACTCAAGA CGATAGTTAC CGGATAAGGC
     5701 GCAGCGGTCG GGCTGAACGG GGGGTTCGTG CACACAGCCC AGCTTGGAGC GAACGACCTA
     5761 CACCGAACTG AGATACCTAC AGCGTGAGCT ATGAGAAAGC GCCACGCTTC CCGAAGGGAG
     5821 AAAGGCGGAC AGGTATCCGG TAAGCGGCAG GGTCGGAACA GGAGAGCGCA CGAGGGAGCT
     5881 TCCAGGGGGA AACGCCTGGT ATCTTTATAG TCCTGTCGGG TTTCGCCACC TCTGACTTGA
     5941 GCGTCGATTT TTGTGATGCT CGTCAGGGGG GCGGAGCCTA TGGAAAAACG CCAGCAACGC
     6001 GGCCTTTTTA CGGTTCCTGG CCTTTTGCTG GCCTTTTGCT CACATGTTCT TTCCTGCGTT
     6061 ATCCCCTGAT TCTGTGGATA ACCGTATTAC CGCCATGCAT
//
