# Supplementary material for: Endoplasmic reticulum stress activates human IRE1α through reversible assembly of inactive dimers into small oligomers
Source: eLife. 2022 Jun 22;11:e74342. doi: 10.7554/eLife.74342 (PMC9217129; doi:10.7554/eLife.74342)
Supplement: Supplementary file 2. [file elife-74342-supp2.zip › pPW3757_ER-2xHaloTag-CMVd3.gb]

LOCUS       pPW3757_ER-2xHaloTag-CM 5542 bp ds-DNA     circular     30-SEP-2021
DEFINITION  .
KEYWORDS    "marker:NeoR/KanR"                                                 
FEATURES             Location/Qualifiers
     promoter        61..105
                     /label="CMVd3 promoter"
                     /ApEinfo_revcolor=#c6c9d1
                     /ApEinfo_fwdcolor=#c6c9d1
     misc_feature    150..227
                     /label="IRE1 signal peptide"
                     /ApEinfo_revcolor=#b7e6d7
                     /ApEinfo_fwdcolor=#b7e6d7
     misc_feature    228..290
                     /label="TM"
                     /ApEinfo_revcolor=#ffef86
                     /ApEinfo_fwdcolor=#ffef86
     CDS             306..335
                     /label="GS 10x v1"
                     /ApEinfo_revcolor=#b4abac
                     /ApEinfo_fwdcolor=#b4abac
     CDS             336..1225
                     /label="HaloTag Core"
                     /ApEinfo_revcolor=#4444ff
                     /ApEinfo_fwdcolor=#4444ff
     CDS             1239..1259
                     /label="Linker Peptide"
                     /ApEinfo_revcolor=#4444ff
                     /ApEinfo_fwdcolor=#4444ff
     CDS             1260..1289
                     /label="10x GS # 4"
                     /ApEinfo_revcolor=#c6c9d1
                     /ApEinfo_fwdcolor=#c6c9d1
     CDS             1296..2186
                     /label="HaloTag Core"
                     /ApEinfo_revcolor=#4444ff
                     /ApEinfo_fwdcolor=#4444ff
     misc_feature    2187..2198
                     /label="Retention signal"
                     /ApEinfo_revcolor=#b4abac
                     /ApEinfo_fwdcolor=#b4abac
     CDS             2199..2201
                     /label="STOP"
                     /ApEinfo_revcolor=#faac61
                     /ApEinfo_fwdcolor=#faac61
     polyA_signal    2330..2451
                     /label="SV40 poly(A) signal"
                     /ApEinfo_revcolor=#b4abac
                     /ApEinfo_fwdcolor=#b4abac
     rep_origin      complement(2458..2913)
                     /label="f1 ori"
                     /ApEinfo_revcolor=#ffef86
                     /ApEinfo_fwdcolor=#ffef86
     promoter        2940..3044
                     /label="AmpR promoter"
                     /ApEinfo_revcolor=#c6c9d1
                     /ApEinfo_fwdcolor=#c6c9d1
     promoter        3046..3403
                     /label="SV40 promoter"
                     /ApEinfo_revcolor=#c6c9d1
                     /ApEinfo_fwdcolor=#c6c9d1
     rep_origin      3254..3389
                     /label="SV40 ori"
                     /ApEinfo_revcolor=#ffef86
                     /ApEinfo_fwdcolor=#ffef86
     CDS             3438..4232
                     /label="NeoR/KanR"
                     /ApEinfo_revcolor=#b7e6d7
                     /ApEinfo_fwdcolor=#b7e6d7
     polyA_signal    4464..4511
                     /label="HSV TK poly(A) signal"
                     /ApEinfo_revcolor=#b4abac
                     /ApEinfo_fwdcolor=#b4abac
     rep_origin      4840..5428
                     /label="ori"
                     /ApEinfo_revcolor=#ffef86
                     /ApEinfo_fwdcolor=#ffef86
ORIGIN
        1 TAGTTATTAA TAGTAATCAA TTACGGGGTC ATTAGTTCAT AGCCCATATA TGGAGTTCCG
       61 ATGGGCGGTA GGCGTGTACG GTGGGAGGTC TATATAAGCA GAGCTGGTTT AGTGAACCGT
      121 CAGATCCGCT AGCGCTACCG GTCGCCACCA TGCCGGCCCG GCGGCTGCTG CTGCTGCTGA
      181 CGCTGCTGCT GCCCGGCCTC GGGATTTTTG GAAGTATGCT TAAGGACATG GCTACCATCA
      241 TCCTGAGCAC CTTCCTGCTG ATTGGCTGGG TGGCCTTCAT CATCACCTAT CCCCTGAGCA
      301 TGCATggAgg aTCTGGAGGC GGCggGTCCG GCggaATGGC AGAAATCGGT ACTGGCTTTC
      361 CATTCGACCC CCATTATGTG GAAGTCCTGG GCGAGCGCAT GCACTACGTC GATGTTGGTC
      421 CGCGCGATGG CACCCCTGTG CTGTTCCTGC ACGGTAACCC GACCTCCTCC TACGTGTGGC
      481 GCAACATCAT CCCGCATGTT GCACCGACCC ATCGCTGCAT TGCTCCAGAC CTGATCGGTA
      541 TGGGCAAATC CGACAAACCA GACCTGGGTT ATTTCTTCGA CGACCACGTC CGCTTCATGG
      601 ATGCCTTCAT CGAAGCCCTG GGTCTGGAAG AGGTCGTCCT GGTCATTCAC GACTGGGGCT
      661 CCGCTCTGGG TTTCCACTGG GCCAAGCGCA ATCCAGAGCG CGTCAAAGGT ATTGCATTTA
      721 TGGAGTTCAT CCGCCCTATC CCGACCTGGG ACGAATGGCC AGAATTTGCC CGCGAGACCT
      781 TCCAGGCCTT CCGCACCACC GACGTCGGCC GCAAGCTGAT CATCGATCAG AACGTTTTTA
      841 TCGAGGGTAC GCTGCCGATG GGTGTCGTCC GCCCGCTGAC TGAAGTCGAG ATGGACCATT
      901 ACCGCGAGCC GTTCCTGAAT CCTGTTGACC GCGAGCCACT GTGGCGCTTC CCAAACGAGC
      961 TGCCAATCGC CGGTGAGCCA GCGAACATCG TCGCGCTGGT CGAAGAATAC ATGGACTGGC
     1021 TGCACCAGTC CCCTGTCCCG AAGCTGCTGT TCTGGGGCAC CCCAGGCGTT CTGATCCCAC
     1081 CGGCCGAAGC CGCTCGCCTG GCCAAAAGCC TGCCTAACTG CAAGGCTGTG GACATCGGCC
     1141 CGGGTCTGAA TCTGCTGCAA GAAGACAACC CGGACCTGAT CGGCAGCGAG ATCGCGCGCT
     1201 GGCTGTCGAC GCTCGAGATT TCCGGCATGG ACGAGCTGTA CAAGTCCGGA CTCAGATCTG
     1261 GTGGAGGCGG TAGCGGAGGA GGTGGCTCTG TCGACATGGC AGAAATCGGT ACTGGCTTTC
     1321 CATTCGACCC CCATTATGTG GAAGTCCTGG GCGAGCGCAT GCACTACGTC GATGTTGGTC
     1381 CGCGCGATGG CACCCCTGTG CTGTTCCTGC ACGGTAACCC GACCTCCTCC TACGTGTGGC
     1441 GCAACATCAT CCCGCATGTT GCACCGACCC ATCGCTGCAT TGCTCCAGAC CTGATCGGTA
     1501 TGGGCAAATC CGACAAACCA GACCTGGGTT ATTTCTTCGA CGACCACGTC CGCTTCATGG
     1561 ATGCCTTCAT CGAAGCCCTG GGTCTGGAAG AGGTCGTCCT GGTCATTCAC GACTGGGGCT
     1621 CCGCTCTGGG TTTCCACTGG GCCAAGCGCA ATCCAGAGCG CGTCAAAGGT ATTGCATTTA
     1681 TGGAGTTCAT CCGCCCTATC CCGACCTGGG ACGAATGGCC AGAATTTGCC CGCGAGACCT
     1741 TCCAGGCCTT CCGCACCACC GACGTCGGCC GCAAGCTGAT CATCGATCAG AACGTTTTTA
     1801 TCGAGGGTAC GCTGCCGATG GGTGTCGTCC GCCCGCTGAC TGAAGTCGAG ATGGACCATT
     1861 ACCGCGAGCC GTTCCTGAAT CCTGTTGACC GCGAGCCACT GTGGCGCTTC CCAAACGAGC
     1921 TGCCAATCGC CGGTGAGCCA GCGAACATCG TCGCGCTGGT CGAAGAATAC ATGGACTGGC
     1981 TGCACCAGTC CCCTGTCCCG AAGCTGCTGT TCTGGGGCAC CCCAGGCGTT CTGATCCCAC
     2041 CGGCCGAAGC CGCTCGCCTG GCCAAAAGCC TGCCTAACTG CAAGGCTGTG GACATCGGCC
     2101 CGGGTCTGAA TCTGCTGCAA GAAGACAACC CGGACCTGAT CGGCAGCGAG ATCGCGCGCT
     2161 GGCTGTCGAC GCTCGAGATT TCCGGCAAAA AGATGCCAta aGATCCACCG GATCTAGATA
     2221 ACTGATCATA ATCAGCCATA CCACATTTGT AGAGGTTTTA CTTGCTTTAA AAAACCTCCC
     2281 ACACCTCCCC CTGAACCTGA AACATAAAAT GAATGCAATT GTTGTTGTTA ACTTGTTTAT
     2341 TGCAGCTTAT AATGGTTACA AATAAAGCAA TAGCATCACA AATTTCACAA ATAAAGCATT
     2401 TTTTTCACTG CATTCTAGTT GTGGTTTGTC CAAACTCATC AATGTATCTT AACGCGTAAA
     2461 TTGTAAGCGT TAATATTTTG TTAAAATTCG CGTTAAATTT TTGTTAAATC AGCTCATTTT
     2521 TTAACCAATA GGCCGAAATC GGCAAAATCC CTTATAAATC AAAAGAATAG ACCGAGATAG
     2581 GGTTGAGTGT TGTTCCAGTT TGGAACAAGA GTCCACTATT AAAGAACGTG GACTCCAACG
     2641 TCAAAGGGCG AAAAACCGTC TATCAGGGCG ATGGCCCACT ACGTGAACCA TCACCCTAAT
     2701 CAAGTTTTTT GGGGTCGAGG TGCCGTAAAG CACTAAATCG GAACCCTAAA GGGAGCCCCC
     2761 GATTTAGAGC TTGACGGGGA AAGCCGGCGA ACGTGGCGAG AAAGGAAGGG AAGAAAGCGA
     2821 AAGGAGCGGG CGCTAGGGCG CTGGCAAGTG TAGCGGTCAC GCTGCGCGTA ACCACCACAC
     2881 CCGCCGCGCT TAATGCGCCG CTACAGGGCG CGTCAGGTGG CACTTTTCGG GGAAATGTGC
     2941 GCGGAACCCC TATTTGTTTA TTTTTCTAAA TACATTCAAA TATGTATCCG CTCATGAGAC
     3001 AATAACCCTG ATAAATGCTT CAATAATATT GAAAAAGGAA GAGTCCTGAG GCGGAAAGAA
     3061 CCAGCTGTGG AATGTGTGTC AGTTAGGGTG TGGAAAGTCC CCAGGCTCCC CAGCAGGCAG
     3121 AAGTATGCAA AGCATGCATC TCAATTAGTC AGCAACCAGG TGTGGAAAGT CCCCAGGCTC
     3181 CCCAGCAGGC AGAAGTATGC AAAGCATGCA TCTCAATTAG TCAGCAACCA TAGTCCCGCC
     3241 CCTAACTCCG CCCATCCCGC CCCTAACTCC GCCCAGTTCC GCCCATTCTC CGCCCCATGG
     3301 CTGACTAATT TTTTTTATTT ATGCAGAGGC CGAGGCCGCC TCGGCCTCTG AGCTATTCCA
     3361 GAAGTAGTGA GGAGGCTTTT TTGGAGGCCT AGGCTTTTGC AAAGATCGAT CAAGAGACAG
     3421 GATGAGGATC GTTTCGCATG ATTGAACAAG ATGGATTGCA CGCAGGTTCT CCGGCCGCTT
     3481 GGGTGGAGAG GCTATTCGGC TATGACTGGG CACAACAGAC AATCGGCTGC TCTGATGCCG
     3541 CCGTGTTCCG GCTGTCAGCG CAGGGGCGCC CGGTTCTTTT TGTCAAGACC GACCTGTCCG
     3601 GTGCCCTGAA TGAACTGCAA GACGAGGCAG CGCGGCTATC GTGGCTGGCC ACGACGGGCG
     3661 TTCCTTGCGC AGCTGTGCTC GACGTTGTCA CTGAAGCGGG AAGGGACTGG CTGCTATTGG
     3721 GCGAAGTGCC GGGGCAGGAT CTCCTGTCAT CTCACCTTGC TCCTGCCGAG AAAGTATCCA
     3781 TCATGGCTGA TGCAATGCGG CGGCTGCATA CGCTTGATCC GGCTACCTGC CCATTCGACC
     3841 ACCAAGCGAA ACATCGCATC GAGCGAGCAC GTACTCGGAT GGAAGCCGGT CTTGTCGATC
     3901 AGGATGATCT GGACGAAGAG CATCAGGGGC TCGCGCCAGC CGAACTGTTC GCCAGGCTCA
     3961 AGGCGAGCAT GCCCGACGGC GAGGATCTCG TCGTGACCCA TGGCGATGCC TGCTTGCCGA
     4021 ATATCATGGT GGAAAATGGC CGCTTTTCTG GATTCATCGA CTGTGGCCGG CTGGGTGTGG
     4081 CGGACCGCTA TCAGGACATA GCGTTGGCTA CCCGTGATAT TGCTGAAGAG CTTGGCGGCG
     4141 AATGGGCTGA CCGCTTCCTC GTGCTTTACG GTATCGCCGC TCCCGATTCG CAGCGCATCG
     4201 CCTTCTATCG CCTTCTTGAC GAGTTCTTCT GAGCGGGACT CTGGGGTTCG AAATGACCGA
     4261 CCAAGCGACG CCCAACCTGC CATCACGAGA TTTCGATTCC ACCGCCGCCT TCTATGAAAG
     4321 GTTGGGCTTC GGAATCGTTT TCCGGGACGC CGGCTGGATG ATCCTCCAGC GCGGGGATCT
     4381 CATGCTGGAG TTCTTCGCCC ACCCTAGGGG GAGGCTAACT GAAACACGGA AGGAGACAAT
     4441 ACCGGAAGGA ACCCGCGCTA TGACGGCAAT AAAAAGACAG AATAAAACGC ACGGTGTTGG
     4501 GTCGTTTGTT CATAAACGCG GGGTTCGGTC CCAGGGCTGG CACTCTGTCG ATACCCCACC
     4561 GAGACCCCAT TGGGGCCAAT ACGCCCGCGT TTCTTCCTTT TCCCCACCCC ACCCCCCAAG
     4621 TTCGGGTGAA GGCCCAGGGC TCGCAGCCAA CGTCGGGGCG GCAGGCCCTG CCATAGCCTC
     4681 AGGTTACTCA TATATACTTT AGATTGATTT AAAACTTCAT TTTTAATTTA AAAGGATCTA
     4741 GGTGAAGATC CTTTTTGATA ATCTCATGAC CAAAATCCCT TAACGTGAGT TTTCGTTCCA
     4801 CTGAGCGTCA GACCCCGTAG AAAAGATCAA AGGATCTTCT TGAGATCCTT TTTTTCTGCG
     4861 CGTAATCTGC TGCTTGCAAA CAAAAAAACC ACCGCTACCA GCGGTGGTTT GTTTGCCGGA
     4921 TCAAGAGCTA CCAACTCTTT TTCCGAAGGT AACTGGCTTC AGCAGAGCGC AGATACCAAA
     4981 TACTGTCCTT CTAGTGTAGC CGTAGTTAGG CCACCACTTC AAGAACTCTG TAGCACCGCC
     5041 TACATACCTC GCTCTGCTAA TCCTGTTACC AGTGGCTGCT GCCAGTGGCG ATAAGTCGTG
     5101 TCTTACCGGG TTGGACTCAA GACGATAGTT ACCGGATAAG GCGCAGCGGT CGGGCTGAAC
     5161 GGGGGGTTCG TGCACACAGC CCAGCTTGGA GCGAACGACC TACACCGAAC TGAGATACCT
     5221 ACAGCGTGAG CTATGAGAAA GCGCCACGCT TCCCGAAGGG AGAAAGGCGG ACAGGTATCC
     5281 GGTAAGCGGC AGGGTCGGAA CAGGAGAGCG CACGAGGGAG CTTCCAGGGG GAAACGCCTG
     5341 GTATCTTTAT AGTCCTGTCG GGTTTCGCCA CCTCTGACTT GAGCGTCGAT TTTTGTGATG
     5401 CTCGTCAGGG GGGCGGAGCC TATGGAAAAA CGCCAGCAAC GCGGCCTTTT TACGGTTCCT
     5461 GGCCTTTTGC TGGCCTTTTG CTCACATGTT CTTTCCTGCG TTATCCCCTG ATTCTGTGGA
     5521 TAACCGTATT ACCGCCATGC AT
//
