# Supplementary material for: Endoplasmic reticulum stress activates human IRE1α through reversible assembly of inactive dimers into small oligomers
Source: eLife. 2022 Jun 22;11:e74342. doi: 10.7554/eLife.74342 (PMC9217129; doi:10.7554/eLife.74342)
Supplement: Supplementary file 2. [file elife-74342-supp2.zip › pPW3755_IRE1a_Ct_HaloTag_HDR.gb]

LOCUS       pPW3755_IRE1a_Ct_HaloTa 7181 bp ds-DNA     circular     30-SEP-2021
DEFINITION  .
KEYWORDS    "creator:Vladislav Belyy" "marker:AmpR, NeoR/KanR"                 
FEATURES             Location/Qualifiers
     promoter        471..575
                     /label="AmpR promoter"
                     /ApEinfo_revcolor=#c6c9d1
                     /ApEinfo_fwdcolor=#c6c9d1
     CDS             576..644
                     /label="AmpR"
                     /ApEinfo_revcolor=#b7e6d7
                     /ApEinfo_fwdcolor=#b7e6d7
     CDS             645..1436
                     /label="AmpR"
                     /ApEinfo_revcolor=#b7e6d7
                     /ApEinfo_fwdcolor=#b7e6d7
     rep_origin      1607..2195
                     /label="ori"
                     /ApEinfo_revcolor=#ffef86
                     /ApEinfo_fwdcolor=#ffef86
     protein_bind    2483..2504
                     /label="CAP binding site"
                     /ApEinfo_revcolor=#31849b
                     /ApEinfo_fwdcolor=#31849b
     promoter        2519..2524
                     /label="lac promoter"
                     /ApEinfo_revcolor=#c6c9d1
                     /ApEinfo_fwdcolor=#c6c9d1
     promoter        2525..2542
                     /label="lac promoter"
                     /ApEinfo_revcolor=#c6c9d1
                     /ApEinfo_fwdcolor=#c6c9d1
     promoter        2543..2549
                     /label="lac promoter"
                     /ApEinfo_revcolor=#c6c9d1
                     /ApEinfo_fwdcolor=#c6c9d1
     protein_bind    2557..2573
                     /label="lac operator"
                     /ApEinfo_revcolor=#31849b
                     /ApEinfo_fwdcolor=#31849b
     primer_bind     2581..2597
                     /label="M13 rev"
                     /ApEinfo_revcolor=#a020f0
                     /ApEinfo_fwdcolor=#a020f0
     promoter        2618..2636
                     /label="T3 promoter"
                     /ApEinfo_revcolor=#c6c9d1
                     /ApEinfo_fwdcolor=#c6c9d1
     misc_feature    2660..3413
                     /label="IRE1_5prHA"
                     /ApEinfo_revcolor=#ff0000
                     /ApEinfo_fwdcolor=#ff0000
     CDS             3204..3413
                     /label="ERN1"
                     /ApEinfo_revcolor=#993366
                     /ApEinfo_fwdcolor=#993366
     misc_feature    3284..3284
                     /label="Single nt silent mutation"
                     /ApEinfo_revcolor=#b4abac
                     /ApEinfo_fwdcolor=#b4abac
     CDS             3414..3443
                     /label="10x GS # 4"
                     /ApEinfo_revcolor=#c6c9d1
                     /ApEinfo_fwdcolor=#c6c9d1
     CDS             3450..4340
                     /label="HaloTag Core"
                     /ApEinfo_revcolor=#4444ff
                     /ApEinfo_fwdcolor=#4444ff
     CDS             4341..4343
                     /label="STOP"
                     /ApEinfo_revcolor=#faac61
                     /ApEinfo_fwdcolor=#faac61
     protein_bind    complement(4365..4398)
                     /label="loxP"
                     /ApEinfo_revcolor=#31849b
                     /ApEinfo_fwdcolor=#31849b
     promoter        4463..4962
                     /label="PGK promoter"
                     /ApEinfo_revcolor=#c6c9d1
                     /ApEinfo_fwdcolor=#c6c9d1
     misc_feature    4842..4842
                     /label="Single nt mutation"
                     /ApEinfo_revcolor=#b4abac
                     /ApEinfo_fwdcolor=#b4abac
     promoter        4974..5021
                     /label="EM7 promoter"
                     /ApEinfo_revcolor=#c6c9d1
                     /ApEinfo_fwdcolor=#c6c9d1
     CDS             5040..5843
                     /label="NeoR/KanR"
                     /ApEinfo_revcolor=#b7e6d7
                     /ApEinfo_fwdcolor=#b7e6d7
     polyA_signal    5881..6105
                     /label="bGH poly(A) signal"
                     /ApEinfo_revcolor=#b4abac
                     /ApEinfo_fwdcolor=#b4abac
     protein_bind    complement(6162..6195)
                     /label="loxP"
                     /ApEinfo_revcolor=#31849b
                     /ApEinfo_fwdcolor=#31849b
     misc_feature    6216..6965
                     /label="IRE1_3prHA"
                     /ApEinfo_revcolor=#85dae9
                     /ApEinfo_fwdcolor=#85dae9
     misc_feature    6226..6228
                     /label="Mutated PAM"
                     /ApEinfo_revcolor=#b4abac
                     /ApEinfo_fwdcolor=#b4abac
     misc_feature    6229..6248
                     /label="IRE1-g1 antisense"
                     /ApEinfo_revcolor=#b4abac
                     /ApEinfo_fwdcolor=#b4abac
     promoter        complement(6988..7006)
                     /label="T7 promoter"
                     /ApEinfo_revcolor=#c6c9d1
                     /ApEinfo_fwdcolor=#c6c9d1
     primer_bind     complement(7013..7029)
                     /label="M13 fwd"
                     /ApEinfo_revcolor=#a020f0
                     /ApEinfo_fwdcolor=#a020f0
     rep_origin      complement(join(7170..7181,1..444))
                     /label="f1 ori"
                     /ApEinfo_revcolor=#ffef86
                     /ApEinfo_fwdcolor=#ffef86
ORIGIN
        1 TTAATATTTT GTTAAAATTC GCGTTAAATT TTTGTTAAAT CAGCTCATTT TTTAACCAAT
       61 AGGCCGAAAT CGGCAAAATC CCTTATAAAT CAAAAGAATA GACCGAGATA GGGTTGAGTG
      121 TTGTTCCAGT TTGGAACAAG AGTCCACTAT TAAAGAACGT GGACTCCAAC GTCAAAGGGC
      181 GAAAAACCGT CTATCAGGGC GATGGCCCAC TACGTGAACC ATCACCCTAA TCAAGTTTTT
      241 TGGGGTCGAG GTGCCGTAAA GCACTAAATC GGAACCCTAA AGGGAGCCCC CGATTTAGAG
      301 CTTGACGGGG AAAGCCGGCG AACGTGGCGA GAAAGGAAGG GAAGAAAGCG AAAGGAGCGG
      361 GCGCTAGGGC GCTGGCAAGT GTAGCGGTCA CGCTGCGCGT AACCACCACA CCCGCCGCGC
      421 TTAATGCGCC GCTACAGGGC GCGTCAGGTG GCACTTTTCG GGGAAATGTG CGCGGAACCC
      481 CTATTTGTTT ATTTTTCTAA ATACATTCAA ATATGTATCC GCTCATGAGA CAATAACCCT
      541 GATAAATGCT TCAATAATAT TGAAAAAGGA AGAGTATGAG TATTCAACAT TTCCGTGTCG
      601 CCCTTATTCC CTTTTTTGCG GCATTTTGCC TTCCTGTTTT TGCTCACCCA GAAACGCTGG
      661 TGAAAGTAAA AGATGCTGAA GATCAGTTGG GTGCACGAGT GGGTTACATC GAACTGGATC
      721 TCAACAGCGG TAAGATCCTT GAGAGTTTTC GCCCCGAAGA ACGTTTTCCA ATGATGAGCA
      781 CTTTTAAAGT TCTGCTATGT GGCGCGGTAT TATCCCGTAT TGACGCCGGG CAAGAGCAAC
      841 TCGGTCGCCG CATACACTAT TCTCAGAATG ACTTGGTTGA GTACTCACCA GTCACAGAAA
      901 AGCATCTTAC GGATGGCATG ACAGTAAGAG AATTATGCAG TGCTGCCATA ACCATGAGTG
      961 ATAACACTGC GGCCAACTTA CTTCTGACAA CGATCGGAGG ACCGAAGGAG CTAACCGCTT
     1021 TTTTGCACAA CATGGGGGAT CATGTAACTC GCCTTGATCG TTGGGAACCG GAGCTGAATG
     1081 AAGCCATACC AAACGACGAG CGTGACACCA CGATGCCTGT AGCAATGGCA ACAACGTTGC
     1141 GCAAACTATT AACTGGCGAA CTACTTACTC TAGCTTCCCG GCAACAATTA ATAGACTGGA
     1201 TGGAGGCGGA TAAAGTTGCA GGACCACTTC TGCGCTCGGC CCTTCCGGCT GGCTGGTTTA
     1261 TTGCTGATAA ATCTGGAGCC GGTGAGCGTG GGTCTCGCGG TATCATTGCA GCACTGGGGC
     1321 CAGATGGTAA GCCCTCCCGT ATCGTAGTTA TCTACACGAC GGGGAGTCAG GCAACTATGG
     1381 ATGAACGAAA TAGACAGATC GCTGAGATAG GTGCCTCACT GATTAAGCAT TGGTAACTGT
     1441 CAGACCAAGT TTACTCATAT ATACTTTAGA TTGATTTAAA ACTTCATTTT TAATTTAAAA
     1501 GGATCTAGGT GAAGATCCTT TTTGATAATC TCATGACCAA AATCCCTTAA CGTGAGTTTT
     1561 CGTTCCACTG AGCGTCAGAC CCCGTAGAAA AGATCAAAGG ATCTTCTTGA GATCCTTTTT
     1621 TTCTGCGCGT AATCTGCTGC TTGCAAACAA AAAAACCACC GCTACCAGCG GTGGTTTGTT
     1681 TGCCGGATCA AGAGCTACCA ACTCTTTTTC CGAAGGTAAC TGGCTTCAGC AGAGCGCAGA
     1741 TACCAAATAC TGTTCTTCTA GTGTAGCCGT AGTTAGGCCA CCACTTCAAG AACTCTGTAG
     1801 CACCGCCTAC ATACCTCGCT CTGCTAATCC TGTTACCAGT GGCTGCTGCC AGTGGCGATA
     1861 AGTCGTGTCT TACCGGGTTG GACTCAAGAC GATAGTTACC GGATAAGGCG CAGCGGTCGG
     1921 GCTGAACGGG GGGTTCGTGC ACACAGCCCA GCTTGGAGCG AACGACCTAC ACCGAACTGA
     1981 GATACCTACA GCGTGAGCTA TGAGAAAGCG CCACGCTTCC CGAAGGGAGA AAGGCGGACA
     2041 GGTATCCGGT AAGCGGCAGG GTCGGAACAG GAGAGCGCAC GAGGGAGCTT CCAGGGGGAA
     2101 ACGCCTGGTA TCTTTATAGT CCTGTCGGGT TTCGCCACCT CTGACTTGAG CGTCGATTTT
     2161 TGTGATGCTC GTCAGGGGGG CGGAGCCTAT GGAAAAACGC CAGCAACGCG GCCTTTTTAC
     2221 GGTTCCTGGC CTTTTGCTGG CCTTTTGCTC ACATGTTCTT TCCTGCGTTA TCCCCTGATT
     2281 CTGTGGATAA CCGTATTACC GCCTTTGAGT GAGCTGATAC CGCTCGCCGC AGCCGAACGA
     2341 CCGAGCGCAG CGAGTCAGTG AGCGAGGAAG CGGAAGAGCG CCCAATACGC AAACCGCCTC
     2401 TCCCCGCGCG TTGGCCGATT CATTAATGCA GCTGGCACGA CAGGTTTCCC GACTGGAAAG
     2461 CGGGCAGTGA GCGCAACGCA ATTAATGTGA GTTAGCTCAC TCATTAGGCA CCCCAGGCTT
     2521 TACACTTTAT GCTTCCGGCT CGTATGTTGT GTGGAATTGT GAGCGGATAA CAATTTCACA
     2581 CAGGAAACAG CTATGACCAT GATTACGCCA AGCTCGAAAT TAACCCTCAC TAAAGGGAAC
     2641 AAAAGCTGGT ACCGGGCCCa gctaggcggc ttcagctgga cttggcaaac tgcaggctgt
     2701 tgcctctctt acgctgattt tcccttcagg gacgtaggtg caggtgaagc tccgggaagc
     2761 agtgctctgc ggcccatgtc cctcatggtc tctggtcgct gacttttgtg gggccctctc
     2821 cctgtctgat gcagccactg tgtgtaaaca tgtataaaca tacctcaaat gcggggaccc
     2881 cactgggacg gacactccaa tctcaggcga ctttactcct cctgaggtgg ccaggagtgt
     2941 ctccaggtcc tgactgtcac agaaggcctg agcaccccct ggactggctg ggccttgctc
     3001 acttcaaggc ctcctcctga gtgagggtag caggcgagat gacggggctg gattcttgga
     3061 tacataagcc ttttttcttt ttctttacca aaaaccaaca ctcacattct gtctcttcct
     3121 tgcatgatga aagggtgttt tgccaacatt tcccgagctt tctaacccct ttctaatctc
     3181 ccgagctttc taactctttg cagaagcacc actaccggga gctgcctgca gaggtgcggg
     3241 agacgctggg gtccctcccc gacgacttcg tgtgctactt cacGtctcgc ttcccccacc
     3301 tcctcgcaca cacctaccgg gccatggagc tgtgcagcca cgagagactc ttccagccct
     3361 actacttcca cgagccccca gagccccagc ccccagtgac tccagacgcc ctcGGTGGAG
     3421 GCGGTAGCGG AGGAGGTGGC TCTGTCGACA TGGCAGAAAT CGGTACTGGC TTTCCATTCG
     3481 ACCCCCATTA TGTGGAAGTC CTGGGCGAGC GCATGCACTA CGTCGATGTT GGTCCGCGCG
     3541 ATGGCACCCC TGTGCTGTTC CTGCACGGTA ACCCGACCTC CTCCTACGTG TGGCGCAACA
     3601 TCATCCCGCA TGTTGCACCG ACCCATCGCT GCATTGCTCC AGACCTGATC GGTATGGGCA
     3661 AATCCGACAA ACCAGACCTG GGTTATTTCT TCGACGACCA CGTCCGCTTC ATGGATGCCT
     3721 TCATCGAAGC CCTGGGTCTG GAAGAGGTCG TCCTGGTCAT TCACGACTGG GGCTCCGCTC
     3781 TGGGTTTCCA CTGGGCCAAG CGCAATCCAG AGCGCGTCAA AGGTATTGCA TTTATGGAGT
     3841 TCATCCGCCC TATCCCGACC TGGGACGAAT GGCCAGAATT TGCCCGCGAG ACCTTCCAGG
     3901 CCTTCCGCAC CACCGACGTC GGCCGCAAGC TGATCATCGA TCAGAACGTT TTTATCGAGG
     3961 GTACGCTGCC GATGGGTGTC GTCCGCCCGC TGACTGAAGT CGAGATGGAC CATTACCGCG
     4021 AGCCGTTCCT GAATCCTGTT GACCGCGAGC CACTGTGGCG CTTCCCAAAC GAGCTGCCAA
     4081 TCGCCGGTGA GCCAGCGAAC ATCGTCGCGC TGGTCGAAGA ATACATGGAC TGGCTGCACC
     4141 AGTCCCCTGT CCCGAAGCTG CTGTTCTGGG GCACCCCAGG CGTTCTGATC CCACCGGCCG
     4201 AAGCCGCTCG CCTGGCCAAA AGCCTGCCTA ACTGCAAGGC TGTGGACATC GGCCCGGGTC
     4261 TGAATCTGCT GCAAGAAGAC AACCCGGACC TGATCGGCAG CGAGATCGCG CGCTGGCTGT
     4321 CGACGCTCGA GATTTCCGGC taaGAATTCG GCGCGCCCCT TAATATAACT TCGTATAATG
     4381 TATGCTATAC GAAGTTATTA GGTCTGAAGA GGAGTTTACG TCCAGCCAAG CTAGCTTGGC
     4441 TGCAGGTCGT CGAAATTCTA CCGGGTAGGG GAGGCGCTTT TCCCAAGGCA GTCTGGAGCA
     4501 TGCGCTTTAG CAGCCCCGCT GGGCACTTGG CGCTACACAA GTGGCCTCTG GCCTCGCACA
     4561 CATTCCACAT CCACCGGTAG GCGCCAACCG GCTCCGTTCT TTGGTGGCCC CTTCGCGCCA
     4621 CCTTCTACTC CTCCCCTAGT CAGGAAGTTC CCCCCCGCCC CGCAGCTCGC GTCGTGCAGG
     4681 ACGTGACAAA TGGAAGTAGC ACGTCTCACT AGTCTCGTGC AGATGGACAG CACCGCTGAG
     4741 CAATGGAAGC GGGTAGGCCT TTGGGGCAGC GGCCAATAGC AGCTTTGCTC CTTCGCTTTC
     4801 TGGGCTCAGA GGCTGGGAAG GGGTGGGTCC GGGGGCGGGC TtAGGGGCGG GCTCAGGGGC
     4861 GGGGCGGGCG CCCGAAGGTC CTCCGGAGGC CCGGCATTCT GCACGCTTCA AAAGCGCACG
     4921 TCTGCCGCGC TGTTCTCCTC TTCCTCATCT CCGGGCCTTT CGACCTGCAG CCTGTTGACA
     4981 ATTAATCATC GGCATAGTAT ATCGGCATAG TATAATACGA CAAGGTGAGG AACTAAACCA
     5041 TGGGATCGGC CATTGAACAA GATGGATTGC ACGCAGGTTC TCCGGCCGCT TGGGTGGAGA
     5101 GGCTATTCGG CTATGACTGG GCACAACAGA CAATCGGCTG CTCTGATGCC GCCGTGTTCC
     5161 GGCTGTCAGC GCAGGGGCGC CCGGTTCTTT TTGTCAAGAC CGACCTGTCC GGTGCCCTGA
     5221 ATGAACTGCA GGACGAGGCA GCGCGGCTAT CGTGGCTGGC CACGACGGGC GTTCCTTGCG
     5281 CAGCTGTGCT CGACGTTGTC ACTGAAGCGG GAAGGGACTG GCTGCTATTG GGCGAAGTGC
     5341 CGGGGCAGGA TCTCCTGTCA TCTCACCTTG CTCCTGCCGA GAAAGTATCC ATCATGGCTG
     5401 ATGCAATGCG GCGGCTGCAT ACGCTTGATC CGGCTACCTG CCCATTCGAC CACCAAGCGA
     5461 AACATCGCAT CGAGCGAGCA CGTACTCGGA TGGAAGCCGG TCTTGTCGAT CAGGATGATC
     5521 TGGACGAAGA GCATCAGGGG CTCGCGCCAG CCGAACTGTT CGCCAGGCTC AAGGCGCGCA
     5581 TGCCCGACGG CGATGATCTC GTCGTGACCC ATGGCGATGC CTGCTTGCCG AATATCATGG
     5641 TGGAAAATGG CCGCTTTTCT GGATTCATCG ACTGTGGCCG GCTGGGTGTG GCGGACCGCT
     5701 ATCAGGACAT AGCGTTGGCT ACCCGTGATA TTGCTGAAGA GCTTGGCGGC GAATGGGCTG
     5761 ACCGCTTCCT CGTGCTTTAC GGTATCGCCG CTCCCGATTC GCAGCGCATC GCCTTCTATC
     5821 GCCTTCTTGA CGAGTTCTTC TGAGGGGATC AATTCTCTAG AGCTCGCTGA TCAGCCTCGA
     5881 CTGTGCCTTC TAGTTGCCAG CCATCTGTTG TTTGCCCCTC CCCCGTGCCT TCCTTGACCC
     5941 TGGAAGGTGC CACTCCCACT GTCCTTTCCT AATAAAATGA GGAAATTGCA TCGCATTGTC
     6001 TGAGTAGGTG TCATTCTATT CTGGGGGGTG GGGTGGGGCA GGACAGCAAG GGGGAGGATT
     6061 GGGAAGACAA TAGCAGGCAT GCTGGGGATG CGGTGGGCTC TATGGCTTCT GAGGCGGAAA
     6121 GAACCAGCTG GGGCTCGACT AGAGCTTGCG GAACCCTTAA TATAACTTCG TATAATGTAT
     6181 GCTATACGAA GTTATTAGGT CCCTCGAGGG GATCCgcgag ggcggtccct ctgttctggt
     6241 ggccccagct gtgactgagg gcctggtcac cacaattaga gcttgatgcc tcccggcttt
     6301 gcagggagac caggcttccc aaaccaagtg ccttgagctg cctgctctgc agcccacaga
     6361 ggacagtgct gaccccagga agtgggagaa gtggcccctc gtgacctaca gggaactggg
     6421 aagatgctgg ccccaaaagc cttacggtca tgatgtctgc aaaggagggc ctcagagaca
     6481 gcgcgagtag cacccccagc catctactgg ataaacttgc ttcagacttt ttaaattcct
     6541 gcttaatgtc agtctacagg cctttcagga agggagagga gggaatcgta cattttgctt
     6601 gcgtgctggg acagctaggc tgagatgcac caagtacagc cttcactgga gaccggaatt
     6661 gagaggtggg ggatgctgag gagggggagg acggagttca gagggtgtcg tcctgcagtg
     6721 tgagatttct cattgatcac agatgtgccc agagtagccc aggtcactgt taactagtgt
     6781 ttctgcagag gcagcaggag ccatgagcat gaggtgtggc attagggact ggtcagctat
     6841 gcatgctggc aggtggggtt gtgtctgcag gtctcagaaa tgaagaggct gctctgttct
     6901 ggaggcagcc gtggcccagt gccagtggcc agaacagtgg cctttggtgg gtgtgtcccg
     6961 ggccaCCGCG GTGGAGCTCC AATTCGCCCT ATAGTGAGTC GTATTACAAT TCACTGGCCG
     7021 TCGTTTTACA ACGTCGTGAC TGGGAAAACC CTGGCGTTAC CCAACTTAAT CGCCTTGCAG
     7081 CACATCCCCC TTTCGCCAGC TGGCGTAATA GCGAAGAGGC CCGCACCGAT CGCCCTTCCC
     7141 AACAGTTGCG CAGCCTGAAT GGCGAATGGA AATTGTAAGC G
//
