# Supplementary material for: Endoplasmic reticulum stress activates human IRE1α through reversible assembly of inactive dimers into small oligomers
Source: eLife. 2022 Jun 22;11:e74342. doi: 10.7554/eLife.74342 (PMC9217129; doi:10.7554/eLife.74342)
Supplement: Supplementary file 2. [file elife-74342-supp2.zip › pPW3781_ER-GST-HaloTag-CMVd3.gb]

LOCUS       pPW3781_ER-GST-HaloTag- 5242 bp ds-DNA     circular     30-SEP-2021
DEFINITION  .
KEYWORDS    "marker:NeoR/KanR"                                                 
FEATURES             Location/Qualifiers
     promoter        61..105
                     /label="CMVd3 promoter"
                     /ApEinfo_revcolor=#c6c9d1
                     /ApEinfo_fwdcolor=#c6c9d1
     misc_feature    150..227
                     /label="IRE1 signal peptide"
                     /ApEinfo_revcolor=#b7e6d7
                     /ApEinfo_fwdcolor=#b7e6d7
     misc_feature    228..290
                     /label="TM"
                     /ApEinfo_revcolor=#ffef86
                     /ApEinfo_fwdcolor=#ffef86
     CDS             306..335
                     /label="GS 10x v1"
                     /ApEinfo_revcolor=#b4abac
                     /ApEinfo_fwdcolor=#b4abac
     CDS             336..989
                     /label="GST"
                     /ApEinfo_revcolor=#ff9ccd
                     /ApEinfo_fwdcolor=#ff9ccd
     CDS             990..995
                     /label="GS"
                     /ApEinfo_revcolor=#b4abac
                     /ApEinfo_fwdcolor=#b4abac
     CDS             996..1886
                     /label="HaloTag Core"
                     /ApEinfo_revcolor=#4444ff
                     /ApEinfo_fwdcolor=#4444ff
     misc_feature    1887..1898
                     /label="Retention signal"
                     /ApEinfo_revcolor=#b4abac
                     /ApEinfo_fwdcolor=#b4abac
     CDS             1899..1901
                     /label="STOP"
                     /ApEinfo_revcolor=#faac61
                     /ApEinfo_fwdcolor=#faac61
     polyA_signal    2030..2151
                     /label="SV40 poly(A) signal"
                     /ApEinfo_revcolor=#b4abac
                     /ApEinfo_fwdcolor=#b4abac
     rep_origin      complement(2158..2613)
                     /label="f1 ori"
                     /ApEinfo_revcolor=#ffef86
                     /ApEinfo_fwdcolor=#ffef86
     promoter        2640..2744
                     /label="AmpR promoter"
                     /ApEinfo_revcolor=#c6c9d1
                     /ApEinfo_fwdcolor=#c6c9d1
     promoter        2746..3103
                     /label="SV40 promoter"
                     /ApEinfo_revcolor=#c6c9d1
                     /ApEinfo_fwdcolor=#c6c9d1
     rep_origin      2954..3089
                     /label="SV40 ori"
                     /ApEinfo_revcolor=#ffef86
                     /ApEinfo_fwdcolor=#ffef86
     CDS             3138..3932
                     /label="NeoR/KanR"
                     /ApEinfo_revcolor=#b7e6d7
                     /ApEinfo_fwdcolor=#b7e6d7
     polyA_signal    4164..4211
                     /label="HSV TK poly(A) signal"
                     /ApEinfo_revcolor=#b4abac
                     /ApEinfo_fwdcolor=#b4abac
     rep_origin      4540..5128
                     /label="ori"
                     /ApEinfo_revcolor=#ffef86
                     /ApEinfo_fwdcolor=#ffef86
ORIGIN
        1 TAGTTATTAA TAGTAATCAA TTACGGGGTC ATTAGTTCAT AGCCCATATA TGGAGTTCCG
       61 ATGGGCGGTA GGCGTGTACG GTGGGAGGTC TATATAAGCA GAGCTGGTTT AGTGAACCGT
      121 CAGATCCGCT AGCGCTACCG GTCGCCACCA TGCCGGCCCG GCGGCTGCTG CTGCTGCTGA
      181 CGCTGCTGCT GCCCGGCCTC GGGATTTTTG GAAGTATGCT TAAGGACATG GCTACCATCA
      241 TCCTGAGCAC CTTCCTGCTG ATTGGCTGGG TGGCCTTCAT CATCACCTAT CCCCTGAGCA
      301 TGCATggAgg aTCTGGAGGC GGCggGTCCG GCggaatgtc ccctatacta ggttattgga
      361 aaattaaggg ccttgtgcaa cccactcgac ttcttttgga atatcttgaa gaaaaatatg
      421 aagagcattt gtatgagcgc gatgaaggtg ataaatggcg aaacaaaaag tttgaattgg
      481 gtttggagtt tcccaatctt ccttattata ttgatggtga tgttaaatta acacagtcta
      541 tggccatcat acgttatata gctgacaagc acaacatgtt gggtggttgt ccaaaagagc
      601 gtgcagagat ttcaatgctt gaaggagcgg ttttggatat tagatacggt gtttcgagaa
      661 ttgcatatag taaagacttt gaaactctca aagttgattt tcttagcaag ctacctgaaa
      721 tgctgaaaat gttcgaagat cgtttatgtc ataaaacata tttaaatggt gatcatgtaa
      781 cccatcctga cttcatgttg tatgacgctc ttgatgttgt tttatacatg gacccaatgt
      841 gcctggatgc gttcccaaaa ttagtttgtt ttaaaaaacg tattgaagct atcccacaaa
      901 ttgataagta cttgaaatcc agcaagtata tagcatggcc tttgcagggc tggcaagcca
      961 cgtttggtgg tggcgaccat cctccaaaaG GATCCATGGC AGAAATCGGT ACTGGCTTTC
     1021 CATTCGACCC CCATTATGTG GAAGTCCTGG GCGAGCGCAT GCACTACGTC GATGTTGGTC
     1081 CGCGCGATGG CACCCCTGTG CTGTTCCTGC ACGGTAACCC GACCTCCTCC TACGTGTGGC
     1141 GCAACATCAT CCCGCATGTT GCACCGACCC ATCGCTGCAT TGCTCCAGAC CTGATCGGTA
     1201 TGGGCAAATC CGACAAACCA GACCTGGGTT ATTTCTTCGA CGACCACGTC CGCTTCATGG
     1261 ATGCCTTCAT CGAAGCCCTG GGTCTGGAAG AGGTCGTCCT GGTCATTCAC GACTGGGGCT
     1321 CCGCTCTGGG TTTCCACTGG GCCAAGCGCA ATCCAGAGCG CGTCAAAGGT ATTGCATTTA
     1381 TGGAGTTCAT CCGCCCTATC CCGACCTGGG ACGAATGGCC AGAATTTGCC CGCGAGACCT
     1441 TCCAGGCCTT CCGCACCACC GACGTCGGCC GCAAGCTGAT CATCGATCAG AACGTTTTTA
     1501 TCGAGGGTAC GCTGCCGATG GGTGTCGTCC GCCCGCTGAC TGAAGTCGAG ATGGACCATT
     1561 ACCGCGAGCC GTTCCTGAAT CCTGTTGACC GCGAGCCACT GTGGCGCTTC CCAAACGAGC
     1621 TGCCAATCGC CGGTGAGCCA GCGAACATCG TCGCGCTGGT CGAAGAATAC ATGGACTGGC
     1681 TGCACCAGTC CCCTGTCCCG AAGCTGCTGT TCTGGGGCAC CCCAGGCGTT CTGATCCCAC
     1741 CGGCCGAAGC CGCTCGCCTG GCCAAAAGCC TGCCTAACTG CAAGGCTGTG GACATCGGCC
     1801 CGGGTCTGAA TCTGCTGCAA GAAGACAACC CGGACCTGAT CGGCAGCGAG ATCGCGCGCT
     1861 GGCTGTCGAC GCTCGAGATT TCCGGCAAAA AGATGCCAta aGATCCACCG GATCTAGATA
     1921 ACTGATCATA ATCAGCCATA CCACATTTGT AGAGGTTTTA CTTGCTTTAA AAAACCTCCC
     1981 ACACCTCCCC CTGAACCTGA AACATAAAAT GAATGCAATT GTTGTTGTTA ACTTGTTTAT
     2041 TGCAGCTTAT AATGGTTACA AATAAAGCAA TAGCATCACA AATTTCACAA ATAAAGCATT
     2101 TTTTTCACTG CATTCTAGTT GTGGTTTGTC CAAACTCATC AATGTATCTT AACGCGTAAA
     2161 TTGTAAGCGT TAATATTTTG TTAAAATTCG CGTTAAATTT TTGTTAAATC AGCTCATTTT
     2221 TTAACCAATA GGCCGAAATC GGCAAAATCC CTTATAAATC AAAAGAATAG ACCGAGATAG
     2281 GGTTGAGTGT TGTTCCAGTT TGGAACAAGA GTCCACTATT AAAGAACGTG GACTCCAACG
     2341 TCAAAGGGCG AAAAACCGTC TATCAGGGCG ATGGCCCACT ACGTGAACCA TCACCCTAAT
     2401 CAAGTTTTTT GGGGTCGAGG TGCCGTAAAG CACTAAATCG GAACCCTAAA GGGAGCCCCC
     2461 GATTTAGAGC TTGACGGGGA AAGCCGGCGA ACGTGGCGAG AAAGGAAGGG AAGAAAGCGA
     2521 AAGGAGCGGG CGCTAGGGCG CTGGCAAGTG TAGCGGTCAC GCTGCGCGTA ACCACCACAC
     2581 CCGCCGCGCT TAATGCGCCG CTACAGGGCG CGTCAGGTGG CACTTTTCGG GGAAATGTGC
     2641 GCGGAACCCC TATTTGTTTA TTTTTCTAAA TACATTCAAA TATGTATCCG CTCATGAGAC
     2701 AATAACCCTG ATAAATGCTT CAATAATATT GAAAAAGGAA GAGTCCTGAG GCGGAAAGAA
     2761 CCAGCTGTGG AATGTGTGTC AGTTAGGGTG TGGAAAGTCC CCAGGCTCCC CAGCAGGCAG
     2821 AAGTATGCAA AGCATGCATC TCAATTAGTC AGCAACCAGG TGTGGAAAGT CCCCAGGCTC
     2881 CCCAGCAGGC AGAAGTATGC AAAGCATGCA TCTCAATTAG TCAGCAACCA TAGTCCCGCC
     2941 CCTAACTCCG CCCATCCCGC CCCTAACTCC GCCCAGTTCC GCCCATTCTC CGCCCCATGG
     3001 CTGACTAATT TTTTTTATTT ATGCAGAGGC CGAGGCCGCC TCGGCCTCTG AGCTATTCCA
     3061 GAAGTAGTGA GGAGGCTTTT TTGGAGGCCT AGGCTTTTGC AAAGATCGAT CAAGAGACAG
     3121 GATGAGGATC GTTTCGCATG ATTGAACAAG ATGGATTGCA CGCAGGTTCT CCGGCCGCTT
     3181 GGGTGGAGAG GCTATTCGGC TATGACTGGG CACAACAGAC AATCGGCTGC TCTGATGCCG
     3241 CCGTGTTCCG GCTGTCAGCG CAGGGGCGCC CGGTTCTTTT TGTCAAGACC GACCTGTCCG
     3301 GTGCCCTGAA TGAACTGCAA GACGAGGCAG CGCGGCTATC GTGGCTGGCC ACGACGGGCG
     3361 TTCCTTGCGC AGCTGTGCTC GACGTTGTCA CTGAAGCGGG AAGGGACTGG CTGCTATTGG
     3421 GCGAAGTGCC GGGGCAGGAT CTCCTGTCAT CTCACCTTGC TCCTGCCGAG AAAGTATCCA
     3481 TCATGGCTGA TGCAATGCGG CGGCTGCATA CGCTTGATCC GGCTACCTGC CCATTCGACC
     3541 ACCAAGCGAA ACATCGCATC GAGCGAGCAC GTACTCGGAT GGAAGCCGGT CTTGTCGATC
     3601 AGGATGATCT GGACGAAGAG CATCAGGGGC TCGCGCCAGC CGAACTGTTC GCCAGGCTCA
     3661 AGGCGAGCAT GCCCGACGGC GAGGATCTCG TCGTGACCCA TGGCGATGCC TGCTTGCCGA
     3721 ATATCATGGT GGAAAATGGC CGCTTTTCTG GATTCATCGA CTGTGGCCGG CTGGGTGTGG
     3781 CGGACCGCTA TCAGGACATA GCGTTGGCTA CCCGTGATAT TGCTGAAGAG CTTGGCGGCG
     3841 AATGGGCTGA CCGCTTCCTC GTGCTTTACG GTATCGCCGC TCCCGATTCG CAGCGCATCG
     3901 CCTTCTATCG CCTTCTTGAC GAGTTCTTCT GAGCGGGACT CTGGGGTTCG AAATGACCGA
     3961 CCAAGCGACG CCCAACCTGC CATCACGAGA TTTCGATTCC ACCGCCGCCT TCTATGAAAG
     4021 GTTGGGCTTC GGAATCGTTT TCCGGGACGC CGGCTGGATG ATCCTCCAGC GCGGGGATCT
     4081 CATGCTGGAG TTCTTCGCCC ACCCTAGGGG GAGGCTAACT GAAACACGGA AGGAGACAAT
     4141 ACCGGAAGGA ACCCGCGCTA TGACGGCAAT AAAAAGACAG AATAAAACGC ACGGTGTTGG
     4201 GTCGTTTGTT CATAAACGCG GGGTTCGGTC CCAGGGCTGG CACTCTGTCG ATACCCCACC
     4261 GAGACCCCAT TGGGGCCAAT ACGCCCGCGT TTCTTCCTTT TCCCCACCCC ACCCCCCAAG
     4321 TTCGGGTGAA GGCCCAGGGC TCGCAGCCAA CGTCGGGGCG GCAGGCCCTG CCATAGCCTC
     4381 AGGTTACTCA TATATACTTT AGATTGATTT AAAACTTCAT TTTTAATTTA AAAGGATCTA
     4441 GGTGAAGATC CTTTTTGATA ATCTCATGAC CAAAATCCCT TAACGTGAGT TTTCGTTCCA
     4501 CTGAGCGTCA GACCCCGTAG AAAAGATCAA AGGATCTTCT TGAGATCCTT TTTTTCTGCG
     4561 CGTAATCTGC TGCTTGCAAA CAAAAAAACC ACCGCTACCA GCGGTGGTTT GTTTGCCGGA
     4621 TCAAGAGCTA CCAACTCTTT TTCCGAAGGT AACTGGCTTC AGCAGAGCGC AGATACCAAA
     4681 TACTGTCCTT CTAGTGTAGC CGTAGTTAGG CCACCACTTC AAGAACTCTG TAGCACCGCC
     4741 TACATACCTC GCTCTGCTAA TCCTGTTACC AGTGGCTGCT GCCAGTGGCG ATAAGTCGTG
     4801 TCTTACCGGG TTGGACTCAA GACGATAGTT ACCGGATAAG GCGCAGCGGT CGGGCTGAAC
     4861 GGGGGGTTCG TGCACACAGC CCAGCTTGGA GCGAACGACC TACACCGAAC TGAGATACCT
     4921 ACAGCGTGAG CTATGAGAAA GCGCCACGCT TCCCGAAGGG AGAAAGGCGG ACAGGTATCC
     4981 GGTAAGCGGC AGGGTCGGAA CAGGAGAGCG CACGAGGGAG CTTCCAGGGG GAAACGCCTG
     5041 GTATCTTTAT AGTCCTGTCG GGTTTCGCCA CCTCTGACTT GAGCGTCGAT TTTTGTGATG
     5101 CTCGTCAGGG GGGCGGAGCC TATGGAAAAA CGCCAGCAAC GCGGCCTTTT TACGGTTCCT
     5161 GGCCTTTTGC TGGCCTTTTG CTCACATGTT CTTTCCTGCG TTATCCCCTG ATTCTGTGGA
     5221 TAACCGTATT ACCGCCATGC AT
//
